# Supplementary material for: Genome-wide association mapping for milk fat composition and fine mapping of a QTL for de novo synthesis of milk fatty acids on bovine chromosome 13
Source: Genet Sel Evol. 2017 Feb 13;49:20. doi: 10.1186/s12711-017-0294-5 (PMC5307787; doi:10.1186/s12711-017-0294-5)
Supplement: Supplementary file 1 — Additional file 1: Table S1. SNPs genotyped for the candidate gene map, with rs numbers, positions in base pairs and primer sequences. [file 12711_2017_294_MOESM1_ESM.xlsx]

## Sheet: Additional File 1
Additional File 1.
Markers found by genome-resequencing and genotyped for analyses of the candidate gene region, with rs numbers, positions in base pairs, name of gene, alleles and primer information.
SNP ID	Position	Gene	Where	Alleles	Forward primer	Reverse primer	Extension primer
rs109604432	64631371	NCOA6	intron	A/G	ACGTTGGATGGCACTGAAGAACTCTTAGCC	ACGTTGGATGAGGCCATAGTAGACACTTCC	tTTAGCCATGCCATAGTC
rs41700745	64639392	NCOA6	exon	A/G	ACGTTGGATGGAGTTTCTTCGGCTTGGAGT	ACGTTGGATGCACCTCTTTGGACTTTGTGC	ggctGCTTGGAGTTTTGGACTT
rs41700742	64648620	NCOA6	exon	C/T	ACGTTGGATGGTACGGTCAATAGTAACCGC	ACGTTGGATGTGATTGCTTTTTGTGGTCGG	CCCTCTGAACTCATCTC
rs41700739	64651973	NCOA6	intron	G/T	ACGTTGGATGAAGGAATTGAACCCTAGAAC	ACGTTGGATGTGTTGAAAATACCAGCATCG	TACTTCTGTTGAAAGAATAAAAAG
rs41700737	64655588	NCOA6	intron	C/T	ACGTTGGATGCAACGGTGGCTCCAACAATC	ACGTTGGATGCTCCAGCTTTCTTTGTTCTC	gaggGTAGACTGGCTAATGAAAATG
rs41700736	64665113	NCOA6	intron	C/T	ACGTTGGATGCCTTTAAGCTGGGCAGTTAG	ACGTTGGATGCCTTTGAGAATTGAAGAGGC	tctcGCTGAATTCTATGATGCTCTGTGC
rs41700733	64667722	NCOA6	intron	A/G	ACGTTGGATGAGTAAAAATGGCCTGGGTTC	ACGTTGGATGCCATCAATTACTATTGGAGGT	gggcAAATGGCCTGGGTTCATGTAGATA
rs109284257	64675657	NCOA6	intron	G/T	ACGTTGGATGCTCCTATGATTCTTTGTAAGG	ACGTTGGATGACCTGGTGTACATAACAGGC	AAGATGACTTTTCATCATGTAGT
rs43717522	64677620	NCOA6	intron	C/T	ACGTTGGATGTGTCTAAAGGCAGCTTCATC	ACGTTGGATGAAATCACATCTGATGGCCTC	gagGGCAGCTTCATCATTCTGCAGATCA
rs43717523	64679414	NCOA6	intron	A/G	ACGTTGGATGGTCTGTTCTAGCCTCTTCAG	ACGTTGGATGAGACACCAATGCGAAAGACC	TTCCTTGAATATACATTTCTTCTTCC
rs43717495	64698992	NCOA6	intron	C/T	ACGTTGGATGGAACAAATCCAGTCACTCTC	ACGTTGGATGTCCAGCTCAAAAGAGCTCAC	tagcACAAATCCAGTCACTCTCTTTTTA
rs43717484	64717871	NCOA6	intron	A/T	ACGTTGGATGCCAAAAACCAGCTCCTTTAC	ACGTTGGATGTTCTTCCTGAGTGAGACTGC	aatgTACTGATATTGAACCTGTTGA
rs43717486	64720467	NCOA6	intron	C/G	ACGTTGGATGGTTCATTTATGATTCCTAGGC	ACGTTGGATGCATCTCAGCCATTCTCTTTC	cttgATGATTCCTAGGCAAGAGT
rs43717462	64803223	ACSS2	exon	A/G	ACGTTGGATGCAGATGTTGGTAGTTGCTCC	ACGTTGGATGGTCCATTCCTTCAGTACAAC	tttcTGCTCCTTTCATCCATTC
rs110972734	64835952	ACSS2	intron	C/G	ACGTTGGATGAAAGGAAAGCACACTGTGCC	ACGTTGGATGCTATCTGGTGAGATCCTAGC	cccctAGCACACTGTGCCCTTTTGTGGA
rs43717452	64837675	ACSS2	intron	C/T	ACGTTGGATGATGGTGAGCCTTGGCTATC	ACGTTGGATGGACACATCCCTAACCAACTC	ttgatCCTTGGCTATCCCTTTCC
rs43717455	64842844	GSS	intron	A/G	ACGTTGGATGCCTGAGACAGTGCTCAGATT	ACGTTGGATGAAGGCTGAGTAACTTGCTTC	cGGGTTTGCATCCTAGC
