# Supplementary material for: Genome-wide association mapping for milk fat composition and fine mapping of a QTL for de novo synthesis of milk fatty acids on bovine chromosome 13
Source: Genet Sel Evol. 2017 Feb 13;49:20. doi: 10.1186/s12711-017-0294-5 (PMC5307787; doi:10.1186/s12711-017-0294-5)
Supplement: Supplementary file 2 — Additional file 2: Table S2. Results for calibration of FTIR-spectra against GC-FID reference data, correlations between each FA and total fat percentage, and estimates of variance components with standard errors. [file 12711_2017_294_MOESM2_ESM.xlsx]

## Sheet: Additional File 2 PLSR result
Additional File 2.
		Results for calibration of FTIR-spectra against GC-FID reference data, correlations and squared correlations to total fat %, and estimates of variance components with standard errors.
		GC-FID reference values						FTIR predictions			Correlations to total fat %				Variance components					SE of Variance components
Trait	Min	Max	Mean	STD	CV		R2CV	AOpt	RMSECV		Correlation	Squared corr.		Herd by testday	Permanent environment	Genetic	Residual		Herd by testday	Permanent environment	Genetic	Residual
C4:0	3.24	5.6	4.16	0.3	7.23		0.73	25	0.16		0.111	0.012321		0.0278857	0.0125688	0.0442382	0.0405145		0.000178453	0.000359704	0.00057521	7.4674e-05
C6:0	1.85	3.15	2.48	0.2	8.02		0.89	23	0.07		0.104	0.010816		0.0168599	0.00425558	0.0124879	0.0205379		0.000102158	0.000130399	0.000200715	3.77434e-05
C8:0	0.95	2.13	1.48	0.17	11.26		0.91	24	0.05		0.04	0.0016		0.0149112	0.00276018	0.0077418	0.0159963		8.80016e-05	8.90738e-05	0.00013512	2.9335e-05
C10:0	1.62	5.98	3.2	0.5	15.7		0.91	22	0.15		0.034	0.001156		0.139369	0.0242988	0.062447	0.138741		0.000813476	0.000750923	0.0011308	0.000254501
C12:0	1.76	7.1	3.55	0.59	16.48		0.91	24	0.17		0.045	0.002025		0.189742	0.0348068	0.089783	0.188741		0.0011093	0.00105296	0.00159093	0.000346373
C14:0	6	15.05	11.21	1.06	9.49		0.86	24	0.4		0.077	0.005929		0.584931	0.0872951	0.152992	0.575535		0.00337345	0.00249082	0.00359179	0.00105227
C14:1cis-9	0.37	1.68	0.98	0.16	16.44		0.52	24	0.11		0.089	0.007921		0.00960792	0.00198493	0.00628112	0.0104345		5.71159e-05	6.49514e-05	0.000100133	1.91503e-05
C15:0	0.7	1.55	1	0.16	15.78		0.59	21	0.1		0.071	0.005041		0.00902859	0.00103178	0.00280151	0.00635061		5.05324e-05	3.37301e-05	5.09415e-05	1.16172e-05
C16:0	19.13	34.28	25.25	2.82	11.16		0.77	25	1.35		0.433	0.187489		4.70645	0.560302	1.33166	2.56275		0.0257226	0.0155029	0.0235151	0.00469899
C16:1cis-9	0.57	2.61	1.17	0.21	18.26		0.51	24	0.15		0.392	0.153664		0.0222667	0.00381116	0.00946413	0.0292281		0.000135094	0.000133044	0.000196666	5.33642e-05
C17:0	0.36	0.78	0.49	0.06	12.91		0.43	25	0.05		0.146	0.021316		0.00158547	0.000240616	0.000566959	0.00159142		9.23527e-06	7.68908e-06	1.14135e-05	2.90696e-06
C18:0	6.05	15.48	11.29	1.35	11.96		0.54	25	0.92		-0.279	0.077841		0.767309	0.122925	0.354651	0.786425		0.00449004	0.00418405	0.00634017	0.00143523
C18:1trans-9	0.13	0.49	0.24	0.06	26.36		0.74	25	0.03		-0.521	0.271441		0.00187557	0.000213921	0.000502114	0.000958496		1.01743e-05	5.82772e-06	8.83611e-06	1.75656e-06
C18:1trans-10	0.16	1.31	0.36	0.16	43.34		0.56	24	0.1		-0.543	0.294849		0.0114106	0.0017326	0.00411216	0.00677303		6.30587e-05	4.50766e-05	6.89549e-05	1.24321e-05
C18:1trans-11	0.57	3.47	1.33	0.38	28.46		0.67	24	0.22		-0.318	0.101124		0.115006	0.00777276	0.0172414	0.0470873		0.000610122	0.000238045	0.000353487	8.60154e-05
C18:1cis-9	12.22	35.42	21.4	3.1	14.48		0.94	25	0.74		-0.186	0.034596		3.66006	0.656587	1.18014	3.82473		0.0212829	0.0178825	0.0260263	0.00700223
C18:1cis-11	0.46	1.51	0.79	0.13	16.63		0.73	18	0.07		-0.357	0.127449		0.00803305	0.00140763	0.00270563	0.00643794		4.54842e-05	3.58345e-05	5.32776e-05	1.18058e-05
C18:2cis-9,cis-12	0.53	2.42	1.39	0.3	21.92		0.61	25	0.19		-0.409	0.167281		0.0323769	0.00604238	0.0131655	0.0247976		0.00018393	0.0001531	0.000231649	4.55005e-05
C18:2cis-9,trans-11	0.25	1.58	0.62	0.17	26.91		0.65	24	0.1		-0.325	0.105625		0.0201979	0.00222448	0.00431875	0.00915849		0.000108718	5.54063e-05	8.30485e-05	1.68145e-05
C18:3cis-9,cis-12,cis-15	0.26	0.89	0.54	0.11	20.79		0.42	18	0.09		-0.231	0.053361		0.00243559	0.000371507	0.00116608	0.00215081		1.3998e-05	1.25064e-05	1.91917e-05	3.9324e-06
C20:0	0.09	0.29	0.2	0.03	15.76		0.39	25	0.02		-0.336	0.112896		0.000428235	6.45431e-05	0.00016287	0.000358667		2.45809e-06	1.94838e-06	2.94361e-06	6.55268e-07
ARA	0.04	0.12	0.07	0.01	19.16		0.46	20	0.01		-0.052	0.002704		5.97807e-05	2.73303e-05	3.40637e-05	2.30258e-05		3.32442e-07	3.73001e-07	5.7057e-07	1
EPA	0.03	0.1	0.06	0.01	14.52		0.16	25	0.01		0.088	0.007744		1.64287e-05	4.06711e-06	8.70064e-06	2.09943e-05		9.47383e-08	1.11326e-07	1.66878e-07	1
DHA	0	0.07	0.02	0.01	66.48		0.62	24	0.01		-0.014	0.000196		3.08409e-05	3.40795e-06	9.70834e-06	1.71476e-05		1.71319e-07	1.08043e-07	1.66163e-07	1
SAT	46.54	75.08	64.31	3.72	5.78		0.96	25	0.7		0.308	0.094864		6.23311	1.10885	1.95863	5.0216		0.035321	0.0272818	0.0402472	0.00922238
MUFA	16.34	42.81	26.28	3.41	12.98		0.96	25	0.66		-0.229	0.052441		4.67768	0.87198	1.51576	4.63541		0.0270802	0.0226241	0.0330047	0.00849811
PUFA	1.67	4.41	2.7	0.4	14.76		0.72	22	0.21		-0.491	0.241081		0.0608492	0.0107966	0.0213878	0.0319639		0.000333702	0.000237981	0.000362984	5.88231e-05
Iodine value	15.31	39.49	25.51	3.14	12.32		0.95	25	0.7		-0.241	0.058081		3.18511	0.635126	1.20236	3.30441		0.0185712	0.0168399	0.024789	0.00605917
CIS	15.58	42.42	26.43	3.42	12.93		0.96	25	0.73		-0.198	0.039204		4.05046	0.795447	1.47414	4.3622		0.0237067	0.0213815	0.0313152	0.00799338
TRANS	1.27	5.82	2.56	0.62	24.28		0.73	24	0.32		-0.419	0.175561		0.391396	0.0281241	0.0637772	0.134587		0.00206092	0.00078795	0.00118757	0.000246627
TRANS:CIS	0.06	0.23	0.1	0.02	24.64		0.64	25	0.01		-0.377	0.142129		0.000503969	2.98527e-05	8.05629e-05	0.000222415		2.6837e-06	1.06973e-06	1.59587e-06	4.05312e-07
DNS	6.18	18.12	10.72	1.41	13.12		0.92	17	0.39		0.048	0.002304		1.09408	0.181366	0.467308	1.09638		0.00637914	0.00575422	0.00863855	0.00200967
N3	0.33	0.97	0.62	0.11	18.28		0.37	18	0.09		-0.211	0.044521		0.00263753	0.00041053	0.00130195	0.0024628		1.52466e-05	1.40763e-05	2.15697e-05	4.50045e-06
N6	0.57	2.52	1.47	0.31	21.29		0.62	25	0.19		-0.386	0.148996		0.0335739	0.00664409	0.0137488	0.0270724		0.000192045	0.000164874	0.000248494	4.96625e-05
N3:N6	0.22	1.27	0.44	0.12	27.41		0.42	25	0.09		0.143	0.020449		0.00429253	0.00129019	0.0025871	0.00520477		2.59431e-05	3.12922e-05	4.70164e-05	9.54226e-06
TOTAL	90.03	94.76	93.29	0.62	0.66		0.59	25	0.4		0.377	0.142		0.285802	0.0202802	0.0511456	0.123991		0.00152633	0.00065155	0.0009787	0.000226528
		a All fatty acids are expressed as percentage by weight of total fatty acid content (on a fatty acid methyl ester basis),
		except iodine value, which is expressed as g I2/100 g of total fatty acid content.
		CV: coefficients of variation expressed as (STD/Mean)*100 (%).
		R2CV: cross-validated squared Pearson product-moment correlation coefficient.
		AOpt: model complexity
		RMSEVC: Root Mean Squared Errors
		Correlations: Pearson correlation coefficient between the FA and total fat % .
