# Supplementary material for: Genome-wide association mapping for milk fat composition and fine mapping of a QTL for de novo synthesis of milk fatty acids on bovine chromosome 13
Source: Genet Sel Evol. 2017 Feb 13;49:20. doi: 10.1186/s12711-017-0294-5 (PMC5307787; doi:10.1186/s12711-017-0294-5)
Supplement: Supplementary file 3 — Additional file 3: Table S3. GWAS results. [file 12711_2017_294_MOESM3_ESM.xlsx]

## Sheet: Additional File 3 GWAS result
Additional File 3.
Significant results (LRT > 12.02) from genome-wide association analyses of all studied traits on the Affymetrix 25K bovine SNP chip.
BTA	rs number	bp UMD 3.1	Trait	LRT
1	rs41624321	37500892	TOTAL	13.00
1	rs41569243	45909732	C18:1trans-11	16.02
1	rs29027221	126338729	C6:0	12.66
1	rs29027221	126338729	C8:0	12.36
1	rs41639338	126596653	DHA	13.80
1	rs29021652	131979848	C10:0	12.93
1	rs29021652	131979848	C12:0	12.51
1	rs29021652	131979848	DNS	13.04
1	rs29019625	144457315	C15:0	19.66
1	rs29019625	144457315	C18:1trans-11	22.56
1	rs29019625	144457315	C18:2cis-9,cis-12	33.94
1	rs29019625	144457315	N6	25.38
1	rs29019625	144457315	PUFA	14.24
2	rs41663417	55661656	C15:0	12.40
4	rs29027453	47774924	DHA	13.59
4	rs41650703	48649499	CLA	13.20
4	rs41650704	48726071	CLA	14.96
4	rs41612156	49857470	DHA	19.66
5	rs41663866	75684520	C15:0	12.54
5	rs41590819	75749444	TRANS:CIS	12.36
5	rs41611305	91471989	CLA	15.48
5	rs41611305	91471989	SAT	13.55
5	rs41623140	92503334	C18:1trans-10	13.94
5	rs41623140	92503334	CLA	14.46
6	rs29011447	21591184	C18:2cis-9,cis-12	17.78
6	rs29011447	21591184	N6	17.18
6	rs29011447	21591184	PUFA	18.46
6	rs29025921	23016620	N6	12.82
6	rs29025924	23017094	N6	13.18
6	rs29025925	23017160	N6	13.18
6	rs29012386	24707355	C18:2cis-9,cis-12	13.90
6	rs41653769	72254014	C18:1trans-9	16.08
6	rs41653830	72872216	C14:1cis-9	14.26
6	rs41605943	73601110	C14:1cis-9	19.18
6	rs41587868	74577676	C18:1trans-9	12.34
6	rs41654388	78289101	UREA	12.19
6	rs29012305	79006685	C18:0	13.26
6	rs41587907	79752434	UREA	12.54
6	rs29024681	87396177	C18:1trans-9	15.80
6	rs29024683	87396248	C18:1trans-9	13.58
6	rs29024684	87396306	C18:1trans-9	15.80
6	rs29024685	87396356	C18:1trans-9	15.80
6	rs41617692	89505004	C14:1cis-9	15.42
6	rs41598313	91578337	C14:1cis-9	18.50
6	rs29016391	93254991	C14:1cis-9	12.82
6	rs29016392	93258019	C14:1cis-9	12.82
6	rs41617947	93761483	C14:1cis-9	14.82
6	rs41589967	102898674	UREA	13.88
7	rs41657013	6247724	NEFA	15.20
7	s41595516	83824792	DHA	19.18
8	rs41660354	104114143	C6:0	12.58
8	rs41663429	106784491	C18:1cis-9	14.20
8	rs41663429	106784491	CIS	14.29
8	rs41663429	106784491	Iodine value	14.41
8	rs41663429	106784491	SAT	15.65
9	rs41611219	23517815	C14:1cis-9	12.50
9	rs41611219	23517815	C18:1trans-10	14.62
9	rs41611219	23517815	N6	12.60
9	rs41611219	23517815	PUFA	13.00
9	s41593428	66171672	C18:1trans-10	12.58
9	rs29009799	86376201	C14:1cis-9	15.28
9	rs29009799	86376201	C4:0	14.18
9	rs41255145	87475295	C14:1cis-9	12.52
9	rs41255145	87475295	C18:0	12.71
10	rs43707537	36369609	C10:0	12.94
10	rs43707537	36369609	DNS	12.31
10	rs41623983	38738818	C10:0	14.65
10	rs41623983	38738818	C12:0	13.83
10	rs41623983	38738818	C14:0	15.15
10	rs41623983	38738818	DNS	12.63
10	rs41623991	38968764	C10:0	17.05
10	rs41623991	38968764	C12:0	15.59
10	rs41623991	38968764	C14:0	13.54
10	rs41623991	38968764	C8:0	16.08
10	rs41623991	38968764	DNS	17.02
10	rs43707029	40424349	C8:0	12.22
10	s43707539	43031877	C6:0	14.30
10	s43707539	43031877	C8:0	16.74
10	rs41568929	44766876	C18:1trans-10	12.90
10	rs41568929	44766876	C18:2cis-9,cis-12	13.72
10	rs41568929	44766876	N6	12.18
10	rs41568929	44766876	PUFA	14.72
10	rs41568266	46642818	C4:0	18.54
10	rs41568266	46642818	UREA	12.81
11	rs41573944	649464	C18:0	15.47
11	rs41625616	97236259	C14:1cis-9	13.94
11	rs41565460	97711201	C14:1cis-9	12.54
12	rs41662646	81508378	TRANS	12.12
12	s41569014	88316926	C18:1cis-11	15.62
13	rs29012218	55409520	C4:0	14.44
13	rs29012218	55409520	C6:0	20.66
13	rs29012218	55409520	CLA	14.24
13	rs41631605	64500844	C10:0	14.04
13	rs41631605	64500844	C6:0	14.58
13	rs41631605	64500844	C8:0	21.32
13	rs41631605	64500844	DNS	16.63
13	rs29018443	64841951	C10:0	23.69
13	rs29018443	64841951	C12:0	21.97
13	rs29018443	64841951	C14:0	13.16
13	rs29018443	64841951	C6:0	18.76
13	rs29018443	64841951	C8:0	26.98
13	rs29018443	64841951	DNS	26.24
13	rs41631563	66080035	C10:0	21.32
13	rs41631563	66080035	C12:0	20.04
13	rs41631563	66080035	C14:0	14.71
13	rs41631563	66080035	C8:0	17.50
13	rs41631563	66080035	DNS	19.87
14	rs29019248	77471437	C14:1cis-9	14.04
14	rs29019249	77471733	C14:1cis-9	14.04
14	rs29019250	77471905	C14:1cis-9	14.04
15	rs41633868	22639983	TOTAL	13.72
15	rs41628600	27932115	C10:0	20.31
15	rs41628600	27932115	C12:0	24.11
15	rs41628600	27932115	C14:0	23.49
15	rs41628600	27932115	C18:0	13.83
15	rs41628600	27932115	C18:1cis-9	18.89
15	rs41628600	27932115	C8:0	17.08
15	rs41628600	27932115	CIS	15.30
15	rs41628600	27932115	DNS	25.72
15	rs41628600	27932115	Iodine value	15.09
15	s41582050	28098734	C10:0	19.62
15	s41582050	28098734	C12:0	23.07
15	s41582050	28098734	C14:0	15.64
15	s41582050	28098734	C18:0	20.00
15	s41582050	28098734	C18:1cis-9	14.06
15	s41582050	28098734	C8:0	17.66
15	s41582050	28098734	DNS	25.77
15	rs41582054	28549143	C18:0	14.95
15	rs41582054	28549143	DNS	12.76
15	rs29012314	29032738	C10:0	15.07
15	rs29012314	29032738	C12:0	21.36
15	rs29012314	29032738	C14:0	24.17
15	rs29012314	29032738	C18:1cis-9	16.56
15	rs29012314	29032738	CIS	13.13
15	rs29012314	29032738	DNS	19.81
15	rs29012314	29032738	Iodine value	13.32
15	rs29012314	29032738	TRANS:CIS	14.14
15	rs29019684	58321360	TRANS:CIS	13.26
15	rs41622342	64373612	C10:0	14.86
15	rs41622342	64373612	C12:0	15.74
15	rs41633590	64724700	DHA	13.35
15	rs41633588	64760584	DHA	13.35
15	rs41633613	65225675	C10:0	19.40
15	rs41633613	65225675	C12:0	15.81
15	rs41633613	65225675	C14:0	16.29
15	rs41633613	65225675	DNS	13.16
15	rs41634446	67457957	C16:1cis-9	12.24
15	rs41634521	71274324	TOTAL	16.18
15	rs41257270	76790727	C14:0	12.65
16	rs29014076	1199397	C16:1cis-9	16.68
16	rs29013781	67061122	DHA	18.15
17	rs41637576	40693717	C4:0	18.52
17	rs41637616	43463045	C4:0	14.36
17	rs41637627	45145609	C15:0	12.82
17	rs41637627	45145609	C4:0	12.74
17	rs41637627	45145609	TRANS:CIS	14.46
17	rs41636968	45302499	C4:0	20.60
17	rs41636968	45302499	C6:0	12.16
17	rs41585556	45632698	C4:0	13.00
17	rs41638773	47179691	C4:0	14.00
17	rs41633197	47684549	C4:0	12.70
17	rs41633197	47684549	TRANS:CIS	13.72
17	rs41666579	47995988	C4:0	13.50
17	rs41638780	49227724	C4:0	14.48
17	rs41661878	51024797	C4:0	13.74
17	rs41660449	53592758	C4:0	17.60
17	rs41660449	53592758	TRANS:CIS	12.84
17	rs41660450	53620065	C4:0	12.54
17	s41630100	59778912	C16:0	12.27
17	rs41576270	61082159	C14:0	12.12
17	rs41576270	61082159	C18:1cis-9	14.45
17	rs41576270	61082159	CIS	14.69
17	rs41576270	61082159	Iodine value	14.23
17	rs41576270	61082159	MUFA	13.68
17	rs41576270	61082159	SAT	15.56
17	rs41634411	72384103	SAT	13.14
19	rs29023508	63405352	C14:1cis-9	12.92
20	rs41568198	48304269	C18:2cis-9,cis-12	19.62
22	rs41644485	49323187	C10:0	13.74
22	rs41644485	49323187	C12:0	14.30
22	rs41644485	49323187	C14:0	12.43
22	rs41644485	49323187	DNS	13.84
23	rs41583104	10408241	C15:0	12.34
23	rs29019650	11907305	NEFA	14.96
23	rs41642031	22916565	TRANS:CIS	17.30
23	rs41589759	41313003	C18:1trans-10	16.96
23	rs41617401	45507722	C18:1cis-11	13.14
23	rs41617408	45586798	SAT	12.43
24	s41644943	6391025	C18:1trans-9	14.56
24	rs41625517	14863810	C18:0	12.51
24	rs29024014	23305426	C18:1trans-9	13.38
25	rs41567529	35342491	TRANS	13.26
26	rs41664843	27325539	C18:1cis-9	12.18
26	rs41664843	27325539	SAT	12.31
26	rs41636621	28096889	C18:1cis-9	13.12
26	rs41636621	28096889	CIS	14.35
26	rs41636621	28096889	Iodine value	15.06
26	rs41636621	28096889	MUFA	13.75
26	rs41636621	28096889	SAT	14.20
29	rs41626194	22657658	UREA	12.61
