# Supplementary material for: Genome-wide association mapping for milk fat composition and fine mapping of a QTL for de novo synthesis of milk fatty acids on bovine chromosome 13
Source: Genet Sel Evol. 2017 Feb 13;49:20. doi: 10.1186/s12711-017-0294-5 (PMC5307787; doi:10.1186/s12711-017-0294-5)
Supplement: Supplementary file 4 — Additional file 4: Table S4. Results from single-marker association analyses on BTA13 data from the BovineHD BeadChip. [file 12711_2017_294_MOESM4_ESM.xlsx]

## Sheet: Additional File 4 Results for
Additional File 4
Results from association mapping of de novo synthesized fatty acids on high density markers on BTA13
SNP no	rs no	bp	LRT C4:0	LRT C6:0	LRT C8:0	LRT C10:0	LRT C12:0	LRT DNS
1	rs133202108	13712	0.0	0.0	0.0	0.0	0.0	0.0
2	rs137352189	22970	0.0	0.0	0.0	0.0	0.0	0.0
3	rs136770482	33877	0.0	0.0	0.0	0.0	0.0	0.0
4	rs136089950	95881	0.0	0.0	0.0	0.0	0.0	0.0
5	rs133669847	139003	0.0	0.0	0.0	0.0	0.0	0.0
6	rs137085686	157523	0.0	0.3	0.7	0.2	0.1	0.4
7	rs132737116	170016	0.0	0.0	0.0	0.0	0.0	0.0
8	rs41615996	174377	0.0	0.0	0.0	0.0	0.0	0.0
9	rs134885083	176980	0.0	0.0	0.0	0.0	0.0	0.0
10	rs136334061	185760	0.0	0.0	0.0	0.0	0.0	0.0
11	rs136765410	189217	0.0	0.0	0.0	0.0	0.0	0.0
12	rs137264388	197188	0.0	0.0	0.0	0.0	0.0	0.0
13	rs134038437	202418	0.0	0.0	0.0	0.0	0.0	0.0
14	rs137648966	206236	0.0	0.0	0.0	0.0	0.0	0.0
15	rs133375649	210698	0.0	0.0	0.0	0.0	0.0	0.0
16	rs41663924	313308	0.0	0.3	0.7	0.2	0.1	0.4
17	rs136197720	321886	0.0	0.0	0.0	0.0	0.0	0.0
18	rs136931500	329928	0.0	0.0	0.0	0.0	0.0	0.0
19	rs134919268	333182	0.0	0.3	0.7	0.2	0.1	0.4
20	rs137723164	338176	0.0	0.0	0.1	0.0	0.0	0.0
21	rs134355835	342036	0.0	0.0	0.0	0.0	0.0	0.0
22	rs132858097	351627	0.0	0.0	0.0	0.0	0.0	0.0
23	rs109218790	362504	0.0	0.0	0.0	0.0	0.0	0.0
24	rs137083128	383448	0.0	0.0	0.0	0.0	0.0	0.0
25	rs133002184	402495	0.0	0.0	0.0	0.0	0.0	0.0
26	rs109774497	406308	0.0	0.0	0.0	0.0	0.0	0.0
27	rs110200027	409354	0.0	0.0	0.0	0.0	0.0	0.0
28	rs135562210	416621	0.0	0.0	0.0	0.0	0.0	0.0
29	rs109351857	419959	0.0	0.0	0.0	0.0	0.0	0.0
30	rs109590127	423081	0.0	0.0	0.0	0.0	0.0	0.0
31	rs137656605	437925	0.0	0.0	0.0	0.0	0.0	0.0
32	rs109739317	452479	0.0	0.0	0.0	0.0	0.0	0.0
33	rs109114396	486569	0.0	0.0	0.0	0.0	0.0	0.0
34	rs136116381	514941	0.0	0.0	0.0	0.0	0.0	0.0
35	rs133876629	518245	0.0	0.8	0.8	0.3	0.1	0.4
36	rs110467349	522296	0.0	0.0	0.0	0.0	0.0	0.0
37	rs136485983	528680	0.0	0.8	0.8	0.3	0.1	0.4
38	rs41257243	533391	0.0	0.0	0.0	0.0	0.0	0.0
39	rs133934058	536372	0.0	0.0	0.0	0.0	0.0	0.0
40	rs134914298	537037	0.0	0.0	0.0	0.0	0.0	0.0
41	rs134091694	543166	0.0	0.0	0.0	0.0	0.0	0.0
42	rs137465133	550362	0.0	0.0	0.0	0.0	0.0	0.0
43	rs132830399	556877	0.0	0.0	0.0	0.0	0.0	0.0
44	rs134048607	560984	0.0	0.0	0.0	0.0	0.0	0.0
45	rs109346861	564192	0.0	0.0	0.0	0.0	0.0	0.0
46	rs136220309	571054	0.0	0.0	0.0	0.0	0.0	0.0
47	rs109531470	576926	0.0	0.0	0.1	0.0	0.0	0.1
48	rs135689996	581487	0.0	0.0	0.0	0.0	0.0	0.0
49	rs109645110	584808	0.0	0.2	0.1	0.0	0.0	0.0
50	rs137622358	591042	0.0	0.0	0.0	0.0	0.0	0.0
51	rs133391259	593487	0.0	0.0	0.0	0.0	0.0	0.0
52	rs134953798	599841	0.0	0.2	0.1	0.0	0.0	0.0
53	rs134328551	609950	0.0	0.0	0.0	0.0	0.0	0.0
54	rs137317831	620225	0.0	0.0	0.0	0.0	0.0	0.0
55	rs136106321	623498	0.0	0.0	0.0	0.0	0.0	0.0
56	rs110253058	652095	0.0	0.0	0.0	0.0	0.0	0.0
57	rs132902232	661092	0.9	0.0	0.0	0.0	0.0	0.0
58	rs42300745	679009	0.0	0.0	0.4	0.1	0.1	0.3
59	rs42300772	685341	0.0	0.0	0.0	0.0	0.0	0.0
60	rs42300776	692047	0.0	0.0	0.0	0.0	0.0	0.0
61	rs110457279	698684	0.0	0.0	0.6	0.0	0.0	0.1
62	rs132788029	714002	0.8	0.0	0.0	0.0	0.0	0.0
63	rs137056805	715178	0.8	0.0	0.0	0.0	0.0	0.0
64	rs41663038	719908	0.5	0.0	0.0	0.0	0.0	0.0
65	rs136348435	723632	0.0	0.0	0.0	0.0	0.0	0.0
66	rs42303582	730784	0.8	0.0	0.0	0.0	0.0	0.0
67	rs42303562	732627	0.8	0.0	0.0	0.0	0.0	0.0
68	rs110024774	739720	0.0	0.0	0.0	0.0	0.0	0.0
69	rs136299396	750111	0.5	0.0	0.0	0.0	0.0	0.0
70	rs42302194	752936	0.5	0.0	0.0	0.0	0.0	0.0
71	rs42302178	762773	0.3	0.0	0.0	0.0	0.0	0.0
72	rs42303601	769273	1.5	0.0	0.0	0.0	0.0	0.0
73	rs110902417	771103	0.0	0.0	0.0	0.0	0.0	0.0
74	rs42303607	777430	0.4	0.0	0.0	0.0	0.0	0.0
75	rs42303608	780158	0.0	0.0	0.0	0.0	0.0	0.0
76	rs42303610	782341	0.0	0.0	0.0	0.0	0.0	0.0
77	rs42304689	789710	0.0	0.1	0.4	0.2	0.1	0.3
78	rs42304687	790420	0.0	0.0	0.3	0.2	0.2	0.3
79	rs42304669	792587	0.0	0.0	0.3	0.2	0.2	0.3
80	rs42304661	794897	0.0	0.0	0.3	0.2	0.2	0.3
81	rs42304655	797503	0.0	0.0	0.0	0.0	0.0	0.0
82	rs109425702	801348	0.2	0.0	0.0	0.1	0.2	0.2
83	rs132730777	802008	0.2	0.0	0.0	0.1	0.2	0.2
84	rs42304642	802694	0.0	0.0	0.3	0.3	0.1	0.3
85	rs42304638	803464	0.0	0.0	0.3	0.3	0.1	0.3
86	rs43710710	806792	0.8	0.0	0.0	0.0	0.0	0.0
87	rs110488881	815500	0.8	0.0	0.0	0.0	0.0	0.0
88	rs137054006	818444	0.7	0.0	0.0	0.0	0.0	0.0
89	rs42298146	830825	0.0	0.0	0.0	0.0	0.0	0.0
90	rs135871752	832536	0.0	0.0	0.0	0.0	0.0	0.0
91	rs42298140	834034	0.0	0.0	0.0	0.0	0.0	0.0
92	rs29018888	836904	0.0	0.0	0.0	0.0	0.0	0.0
93	rs42297213	839148	0.0	0.0	0.0	0.0	0.0	0.0
94	rs109160181	843911	0.0	0.0	0.0	0.0	0.0	0.0
95	rs42297152	850408	0.0	0.0	0.0	0.0	0.0	0.0
96	rs29015580	853031	0.4	0.3	0.0	0.0	0.0	0.0
97	rs41662116	854891	0.0	0.0	0.0	0.0	0.0	0.0
98	rs29024792	856319	0.0	0.0	0.0	0.0	0.0	0.0
99	rs110498375	863299	0.0	0.0	0.0	0.0	0.0	0.0
100	rs42298847	889897	0.0	0.0	0.0	0.0	0.0	0.0
101	rs132846934	893604	0.0	0.0	0.0	0.0	0.0	0.0
102	rs42298833	896382	0.0	0.0	0.0	0.0	0.0	0.0
103	rs42298227	898514	0.0	0.0	0.0	0.0	0.0	0.0
104	rs110755377	902754	0.0	0.2	0.3	0.4	0.2	0.2
105	rs42298211	904802	0.0	0.0	0.0	0.0	0.0	0.0
106	rs134139376	907912	0.0	0.1	0.0	0.3	0.1	0.1
107	rs137599388	910952	0.0	0.0	0.0	0.0	0.0	0.0
108	rs135530079	919797	0.0	0.2	0.1	0.3	0.1	0.2
109	rs133228535	921869	0.0	0.0	0.0	0.0	0.0	0.0
110	rs42298852	923784	0.0	0.0	0.0	0.0	0.0	0.0
111	rs29024793	856065	0.0	0.2	0.1	0.2	0.0	0.1
112	rs135883367	925739	0.0	0.0	0.0	0.0	0.0	0.0
113	rs41662123	928025	0.0	0.1	0.0	0.3	0.1	0.1
114	rs136868008	932760	0.0	0.0	0.0	0.0	0.0	0.0
115	rs134791318	935746	0.0	0.0	0.0	0.0	0.0	0.0
116	rs137750562	937738	0.0	0.0	0.0	0.0	0.0	0.0
117	rs133659960	939386	0.0	0.0	0.0	0.0	0.0	0.0
118	rs135389072	940164	0.0	0.0	0.0	0.0	0.0	0.0
119	rs136482757	945156	0.0	0.0	0.0	0.0	0.0	0.0
120	rs133925802	947018	0.0	0.0	0.0	0.0	0.0	0.0
121	rs135521692	955304	0.0	0.0	0.0	0.0	0.0	0.0
122	rs132736311	957109	0.0	0.0	0.0	0.0	0.0	0.0
123	rs41662124	964098	0.0	0.0	0.0	0.0	0.0	0.0
124	rs137033475	964948	0.0	0.0	0.0	0.0	0.0	0.0
125	rs136600692	971315	0.0	0.0	0.0	0.0	0.0	0.0
126	rs134061679	979106	0.0	0.0	0.0	0.0	0.0	0.0
127	rs42298884	986513	0.0	0.0	0.0	0.1	0.2	0.1
128	rs109618709	989159	0.0	0.0	0.0	0.3	0.5	0.5
129	rs42298921	991708	0.0	0.0	0.0	0.1	0.2	0.1
130	rs133193544	993082	0.0	0.0	0.0	0.3	0.5	0.5
131	rs42299654	996495	0.0	0.0	0.0	0.3	0.5	0.5
132	rs42299662	997024	0.0	0.0	0.0	0.8	1.1	1.0
133	rs41662128	999229	0.0	0.0	0.0	0.1	0.2	0.1
134	rs42299681	1000289	0.0	0.0	0.0	0.1	0.2	0.1
135	rs134947484	1000747	0.0	0.0	0.0	0.3	0.5	0.5
136	rs42299690	1003694	0.0	0.0	0.0	0.3	0.5	0.5
137	rs42299698	1004321	0.0	0.0	0.0	0.3	0.5	0.5
138	rs42299699	1005226	0.0	0.0	0.0	0.3	0.5	0.5
139	rs41680378	1012257	0.0	0.0	0.0	0.3	0.5	0.5
140	rs41680394	1013298	0.0	0.0	0.0	0.1	0.2	0.1
141	rs137503593	1015982	0.0	0.0	0.0	0.1	0.2	0.1
142	rs41680415	1016981	0.0	0.0	0.0	0.1	0.2	0.1
143	rs41680343	1019682	0.0	0.0	0.0	0.1	0.2	0.1
144	rs111024728	1023766	0.3	0.0	0.0	0.9	1.3	0.5
145	rs110091176	1025565	0.3	0.0	0.0	0.9	1.3	0.5
146	rs110559814	1026098	0.3	0.0	0.0	0.9	1.3	0.5
147	rs109190286	1026671	0.3	0.0	0.0	0.9	1.3	0.5
148	rs42302547	1029199	0.3	0.0	0.0	0.9	1.3	0.5
149	rs42301216	1040672	0.0	0.0	0.0	0.2	0.6	0.3
150	rs42301209	1049083	0.6	0.0	0.0	0.3	0.9	0.3
151	rs42301202	1051757	0.1	0.0	0.1	0.8	1.2	0.7
152	rs42301189	1052813	0.1	0.0	0.1	0.7	1.1	0.7
153	rs42301176	1053585	0.1	0.0	0.1	0.7	1.1	0.7
154	rs42301170	1054489	0.1	0.0	0.1	0.7	1.1	0.7
155	rs42301159	1055142	0.1	0.0	0.1	0.7	1.1	0.7
156	rs41663033	1055957	0.0	0.0	0.0	0.0	0.0	0.0
157	rs42301133	1057009	0.0	0.0	0.0	0.0	0.0	0.0
158	rs42299724	1058580	0.0	0.0	0.0	0.0	0.0	0.0
159	rs135210001	1064297	0.0	0.0	0.3	0.1	0.0	0.1
160	rs42299719	1067792	0.0	0.0	0.0	0.0	0.0	0.0
161	rs42302576	1076793	0.0	0.0	0.0	0.0	0.0	0.0
162	rs42302574	1079067	0.0	0.0	0.0	0.0	0.0	0.0
163	rs42302570	1080623	0.0	0.0	0.0	0.0	0.0	0.0
164	rs42303738	1082480	0.0	0.0	0.0	0.0	0.0	0.0
165	rs42302608	1084410	0.0	0.0	0.0	0.0	0.0	0.0
166	rs134875747	1085078	0.0	0.0	0.0	0.0	0.0	0.0
167	rs42302602	1085864	0.0	0.0	0.0	0.0	0.0	0.0
168	rs42302599	1086380	0.0	0.0	0.0	0.0	0.0	0.0
169	rs42302591	1088312	0.0	0.0	0.0	0.0	0.0	0.0
170	rs42302588	1088936	0.0	0.0	0.0	0.0	0.0	0.0
171	rs41568120	1098463	0.0	0.0	0.0	0.0	0.0	0.0
172	rs41663031	1052525	0.0	0.0	0.0	0.3	0.5	0.3
173	rs135876771	1100679	0.0	0.0	0.0	0.0	0.0	0.0
174	rs134819486	1107710	0.0	0.0	0.0	0.0	0.0	0.0
175	rs134495677	1121883	0.5	0.0	0.0	0.0	0.0	0.0
176	rs110590182	1125124	0.5	0.0	0.0	0.0	0.0	0.0
177	rs133984084	1128894	0.0	0.0	0.0	0.0	0.0	0.0
178	rs132850634	1137655	0.0	0.0	0.0	0.0	0.0	0.0
179	rs110785176	1140334	0.0	0.0	0.0	0.0	0.0	0.0
180	rs110839733	1147486	0.0	0.0	0.0	0.0	0.0	0.0
181	rs132948242	1160438	0.0	0.0	0.0	0.0	0.0	0.0
182	rs42303783	1162528	0.0	0.0	0.0	0.0	0.0	0.0
183	rs135523138	1176950	0.0	0.0	0.0	0.0	0.0	0.0
184	rs42303787	1183763	0.0	1.2	0.8	0.4	0.0	0.6
185	rs110415816	1187154	0.0	0.0	0.0	0.0	0.0	0.0
186	rs135615152	1189260	0.0	0.0	0.0	0.0	0.0	0.0
187	rs42303790	1191877	0.0	0.1	0.0	0.0	0.0	0.0
188	rs42303791	1192361	0.0	0.0	0.0	0.0	0.0	0.0
189	rs42303794	1195500	0.0	0.0	0.0	0.0	0.0	0.0
190	rs136112317	1198350	0.3	0.0	0.0	0.0	0.0	0.0
191	rs110953755	1210567	0.0	0.0	0.0	0.0	0.0	0.0
192	rs133948976	1220008	0.0	0.0	0.0	0.0	0.0	0.0
193	rs109655431	1223173	0.0	0.0	0.0	0.0	0.0	0.0
194	rs110445480	1238613	0.0	0.0	0.0	0.0	0.0	0.0
195	rs135492846	1265514	0.0	0.0	0.0	0.0	0.0	0.0
196	rs109583166	1270044	0.0	0.0	0.0	0.0	0.0	0.0
197	rs134869610	1273471	0.9	1.4	0.0	0.0	0.0	0.0
198	rs109982457	1275392	1.2	1.8	0.1	0.0	0.0	0.0
199	rs109392163	1276163	1.2	1.8	0.1	0.0	0.0	0.0
200	rs110270855	1278678	0.7	1.6	0.1	0.0	0.0	0.0
201	rs42394859	1294292	0.0	0.0	0.0	0.0	0.0	0.0
202	rs109646974	1295367	0.0	0.0	0.0	0.0	0.0	0.0
203	rs42394871	1298371	0.0	0.0	0.0	0.0	0.0	0.0
204	rs43708817	1299046	0.0	0.0	0.0	0.0	0.0	0.0
205	rs41624757	1299992	0.0	0.3	0.0	0.0	0.0	0.0
206	rs42394839	1302156	0.0	0.1	0.0	0.0	0.0	0.0
207	rs135141395	1307073	0.0	0.0	0.0	0.0	0.0	0.0
208	rs42394090	1316543	0.0	0.0	0.0	0.0	0.0	0.0
209	rs110582806	1319587	0.0	0.0	0.0	0.0	0.0	0.0
210	rs137039209	1321163	0.0	0.0	0.0	0.0	0.0	0.0
211	rs109512669	1321661	0.0	0.0	0.0	0.0	0.0	0.0
212	rs109946521	1322240	0.0	0.0	0.0	0.0	0.0	0.0
213	rs42393713	1323108	0.1	0.0	0.0	0.0	0.0	0.0
214	rs42393706	1324496	0.1	0.0	0.0	0.0	0.0	0.0
215	rs42393693	1331208	0.0	0.0	0.0	0.0	0.0	0.0
216	rs135399848	1335520	0.0	0.0	0.0	0.0	0.0	0.0
217	rs133243470	1341159	0.0	0.0	0.0	0.0	0.0	0.0
218	rs42393665	1344899	0.0	0.0	0.0	0.0	0.0	0.0
219	rs136030925	1355810	0.0	0.0	0.0	0.0	0.0	0.0
220	rs133999864	1373837	0.0	0.0	0.0	0.0	0.0	0.0
221	rs42393121	1380257	0.0	0.0	0.0	0.0	0.0	0.0
222	rs42393096	1383424	0.0	0.0	0.0	0.0	0.0	0.0
223	rs42393085	1386494	0.0	0.0	0.0	0.0	0.0	0.0
224	rs42393045	1390386	0.0	0.0	0.0	0.0	0.0	0.0
225	rs42393041	1393404	0.0	0.0	0.0	0.0	0.0	0.0
226	rs110493035	1394653	0.0	0.0	0.0	0.0	0.0	0.0
227	rs137442491	1395690	0.0	0.0	0.0	0.0	0.0	0.0
228	rs29013559	1397454	1.8	3.0	0.4	0.0	0.0	0.0
229	rs42393035	1399041	0.0	0.0	0.0	0.0	0.0	0.0
230	rs41624755	1406673	0.0	0.0	0.0	0.0	0.0	0.0
231	rs137036625	1424461	0.0	0.0	0.0	0.0	0.0	0.0
232	rs135872126	1425986	0.0	0.0	0.0	0.0	0.0	0.0
233	rs109018264	1432264	0.0	0.0	0.0	0.0	0.0	0.0
234	rs110090502	1433944	0.0	0.0	0.0	0.0	0.0	0.0
235	rs110825273	1440165	0.0	0.0	0.0	0.1	0.0	0.0
236	rs109439398	1442237	0.0	0.0	0.0	0.1	0.0	0.1
237	rs110482165	1442888	0.0	0.0	0.0	0.1	0.0	0.1
238	rs110686042	1444917	0.0	0.0	0.0	0.1	0.0	0.1
239	rs109358444	1450931	0.0	0.0	0.0	0.1	0.0	0.1
240	rs109689230	1461398	1.8	0.2	0.0	0.0	0.0	0.0
241	rs110320057	1466422	1.8	0.2	0.0	0.0	0.0	0.0
242	rs110147453	1469128	1.8	0.2	0.0	0.0	0.0	0.0
243	rs41624754	1477972	0.0	0.0	0.0	0.0	0.0	0.0
244	rs110523220	1478830	0.0	0.0	0.0	0.0	0.0	0.0
245	rs109080825	1479527	0.0	0.0	0.0	0.0	0.0	0.0
246	rs110317082	1480919	0.0	0.0	0.0	0.0	0.0	0.0
247	rs137603098	1484853	0.0	0.0	0.0	0.0	0.0	0.0
248	rs109224203	1488714	1.1	3.3	1.1	0.2	0.0	0.4
249	rs110454728	1492991	0.0	0.9	0.4	0.1	0.0	0.3
250	rs110856489	1494865	0.0	0.9	0.4	0.1	0.0	0.3
251	rs134434815	1497284	0.0	0.9	0.4	0.1	0.0	0.3
252	rs135401790	1497739	0.0	0.9	0.4	0.1	0.0	0.3
253	rs109393057	1499906	0.0	0.9	0.4	0.1	0.0	0.3
254	rs110608916	1500571	0.0	0.8	0.4	0.1	0.0	0.2
255	rs110566454	1504090	0.0	0.8	0.4	0.1	0.0	0.2
256	rs109693788	1504649	0.0	0.9	0.4	0.1	0.0	0.3
257	rs109711433	1506645	0.0	0.8	0.4	0.1	0.0	0.2
258	rs109811899	1511600	0.0	0.9	0.4	0.1	0.0	0.3
259	rs109838600	1512510	0.0	0.0	0.4	0.4	0.1	0.6
260	rs109072042	1516955	0.1	1.5	0.6	0.2	0.0	0.1
261	rs42392236	1517703	2.3	2.2	0.3	0.0	0.0	0.0
262	rs42392254	1520870	0.0	0.0	0.0	0.0	0.0	0.0
263	rs42392262	1522087	0.0	0.0	0.0	0.0	0.0	0.0
264	rs42392269	1525022	0.0	0.0	0.0	0.0	0.0	0.0
265	rs42392277	1527623	0.0	0.0	0.0	0.0	0.0	0.0
266	rs42392282	1528139	0.0	0.0	0.0	0.0	0.0	0.0
267	rs42392285	1529072	0.0	0.0	0.0	0.0	0.0	0.0
268	rs42391395	1532921	0.0	0.0	0.0	0.0	0.0	0.0
269	rs135462239	1534612	0.0	0.0	0.0	0.0	0.0	0.0
270	rs42391381	1535125	0.0	0.0	0.0	0.0	0.0	0.0
271	rs42391370	1538385	0.0	0.0	0.0	0.0	0.0	0.0
272	rs42391362	1540498	0.0	0.0	0.0	0.0	0.0	0.0
273	rs109757448	1542202	0.0	0.0	0.0	0.0	0.0	0.0
274	rs42391346	1542951	0.0	0.0	0.0	0.0	0.0	0.0
275	rs108961423	1544239	0.0	0.0	0.0	0.0	0.0	0.0
276	rs42391333	1546349	0.0	0.0	0.0	0.0	0.0	0.0
277	rs110925914	1550330	0.0	0.0	0.0	0.0	0.0	0.0
278	rs42398621	1551376	0.0	0.6	1.0	0.5	0.3	1.1
279	rs110283026	1559165	0.0	0.0	0.0	0.0	0.0	0.0
280	rs42398585	1559821	0.0	0.0	0.0	0.0	0.0	0.0
281	rs42398586	1560364	0.0	0.0	0.0	0.0	0.0	0.0
282	rs41624739	1561735	0.0	1.3	1.7	1.3	0.7	1.9
283	rs41624746	1562235	0.0	0.0	0.0	0.0	0.0	0.0
284	rs135154279	1562929	0.0	0.1	0.0	0.0	0.0	0.1
285	rs132697178	1564591	0.0	0.0	0.0	0.0	0.0	0.0
286	rs134395665	1568040	0.0	0.0	0.0	0.0	0.0	0.0
287	rs42398600	1570628	0.0	1.2	1.9	1.5	1.0	2.1
288	rs111013703	1576540	0.0	0.0	0.0	0.0	0.0	0.0
289	rs133546830	1582812	0.0	0.0	0.0	0.0	0.0	0.0
290	rs109656187	1588829	0.0	0.3	0.5	0.3	0.2	0.6
291	rs42398577	1590707	0.0	0.3	0.5	0.3	0.2	0.6
292	rs42398578	1592202	0.0	0.0	0.0	0.0	0.0	0.0
293	rs109551527	1596024	0.0	1.5	2.0	1.1	0.6	1.2
294	rs42398572	1600398	0.0	0.2	0.1	0.0	0.0	0.0
295	rs42397960	1604565	0.0	0.6	0.9	0.7	0.3	0.6
296	rs135216276	1620346	0.1	0.3	0.2	0.0	0.0	0.0
297	rs42397991	1621676	0.1	0.3	0.2	0.0	0.0	0.0
298	rs42397995	1622566	0.1	0.3	0.2	0.0	0.0	0.0
299	rs42398014	1630215	0.1	0.3	0.2	0.0	0.0	0.0
300	rs42398015	1630916	0.0	0.1	0.0	0.0	0.0	0.0
301	rs42398020	1631696	0.0	0.1	0.0	0.0	0.0	0.0
302	rs42398026	1633474	0.0	0.1	0.0	0.0	0.0	0.0
303	rs42398027	1634130	0.0	0.1	0.0	0.0	0.0	0.0
304	rs42398531	1635994	0.0	1.3	1.4	1.2	0.8	1.5
305	rs136317779	1640010	0.0	0.1	0.0	0.0	0.0	0.0
306	rs42398536	1640942	0.0	1.3	1.4	1.2	0.8	1.5
307	rs110976355	1641878	0.0	0.7	0.8	0.8	0.4	1.0
308	rs42398538	1644136	0.0	0.0	0.0	0.0	0.0	0.0
309	rs42398554	1648034	0.0	0.0	0.0	0.0	0.0	0.0
310	rs42398566	1653850	0.0	0.5	0.6	0.6	0.3	0.7
311	rs42398567	1654634	0.0	0.0	0.0	0.0	0.0	0.0
312	rs41624761	1655502	0.0	0.0	0.0	0.0	0.0	0.0
313	rs42397135	1661603	0.0	0.0	0.0	0.0	0.0	0.0
314	rs42397145	1662379	0.0	0.0	0.0	0.0	0.0	0.0
315	rs42397149	1662922	0.0	0.0	0.0	0.0	0.0	0.0
316	rs42397160	1664765	0.0	0.0	0.0	0.0	0.0	0.0
317	rs42397164	1665277	0.0	0.0	0.0	0.0	0.0	0.0
318	rs42397166	1666236	0.0	0.0	0.0	0.0	0.0	0.0
319	rs42397167	1667023	0.0	0.0	0.0	0.0	0.0	0.0
320	rs42397171	1667504	0.0	0.0	0.0	0.0	0.0	0.0
321	rs133836309	1672104	0.0	0.0	0.0	0.0	0.0	0.0
322	rs135929142	1673168	0.0	0.0	0.0	0.0	0.0	0.0
323	rs42397221	1674447	0.0	0.0	0.0	0.0	0.0	0.0
324	rs42397227	1675519	0.0	0.0	0.0	0.0	0.0	0.0
325	rs42397935	1676337	0.0	0.0	0.0	0.0	0.0	0.0
326	rs42397945	1677509	0.0	0.0	0.0	0.0	0.0	0.0
327	rs42396067	1680778	0.0	0.0	0.0	0.0	0.0	0.0
328	rs42396093	1682941	0.0	0.0	0.0	0.0	0.0	0.0
329	rs42396100	1684561	0.0	0.0	0.0	0.0	0.0	0.0
330	rs41624763	1651032	0.0	0.0	0.0	0.0	0.0	0.0
331	rs109727458	1687736	0.6	0.0	0.0	0.0	0.0	0.0
332	rs134445270	1692550	0.3	0.1	0.0	0.0	0.0	0.0
333	rs29023757	1695998	0.6	0.0	0.0	0.0	0.0	0.0
334	rs135396357	1698456	0.7	0.0	0.0	0.0	0.0	0.0
335	rs133522051	1714076	0.7	0.0	0.0	0.0	0.0	0.0
336	rs111018944	1715267	0.0	0.0	0.0	0.0	0.0	0.0
337	rs42396037	1727616	0.0	0.0	0.0	0.0	0.0	0.0
338	rs29023756	1696024	0.7	0.0	0.0	0.0	0.0	0.0
339	rs133949208	1736514	0.5	0.0	0.0	0.0	0.0	0.0
340	rs135767609	1741169	0.5	0.0	0.0	0.0	0.0	0.0
341	rs132793477	1766326	0.2	0.1	0.0	0.0	0.0	0.0
342	rs137038209	1767206	0.1	0.1	0.0	0.0	0.0	0.0
343	rs110488357	1769742	0.1	0.1	0.0	0.0	0.0	0.0
344	rs109501113	1773660	1.1	0.2	0.0	0.0	0.0	0.0
345	rs134315745	1783779	1.6	0.1	0.0	0.0	0.0	0.0
346	rs135459203	1789315	0.4	0.1	0.0	0.0	0.0	0.0
347	rs29021214	1799876	0.0	0.0	0.0	0.0	0.0	0.0
348	rs110622202	1819765	0.0	0.0	0.0	0.0	0.0	0.0
349	rs42832792	1829085	0.0	0.0	0.0	0.0	0.0	0.0
350	rs42832751	1839445	0.1	0.6	0.3	0.0	0.0	0.0
351	rs42832776	1844903	0.0	0.0	0.0	0.0	0.0	0.0
352	rs42450117	1851472	0.0	0.0	0.0	0.0	0.0	0.0
353	rs42450122	1852618	0.0	0.0	0.0	0.0	0.0	0.0
354	rs42451046	1855035	0.0	0.0	0.0	0.0	0.0	0.0
355	rs132694201	1855870	0.0	0.0	0.0	0.0	0.0	0.0
356	rs42451053	1861228	0.0	0.0	0.0	0.0	0.0	0.0
357	rs42451060	1867669	0.1	0.5	0.1	0.0	0.0	0.0
358	rs132798754	1872662	0.0	0.0	0.0	0.0	0.0	0.0
359	rs42451064	1876791	0.0	0.0	0.0	0.0	0.0	0.0
360	rs42451082	1879659	0.0	0.0	0.0	0.0	0.0	0.0
361	rs136866677	1880968	0.0	0.0	0.0	0.2	0.4	0.5
362	rs109605145	1885151	0.0	0.0	0.0	0.0	0.0	0.0
363	rs42448865	1904477	0.0	0.0	0.0	0.0	0.0	0.0
364	rs42448853	1911386	0.3	0.1	0.0	0.0	0.0	0.0
365	rs41626622	1912749	0.5	0.2	0.0	0.0	0.0	0.0
366	rs42448859	1916497	2.2	0.0	0.0	0.1	0.3	0.1
367	rs109097262	1918693	2.8	0.6	0.0	0.0	0.0	0.0
368	rs135213062	1924369	0.0	0.3	0.3	0.2	0.0	0.3
369	rs109488399	1926878	0.1	0.0	0.0	0.0	0.0	0.0
370	rs133585256	1929668	0.0	0.2	0.1	0.0	0.0	0.0
371	rs109986898	1931310	1.3	2.3	1.1	0.1	0.0	0.0
372	rs136637124	1934985	0.0	0.2	0.0	0.0	0.0	0.0
373	rs110946455	1945533	2.5	0.3	0.0	0.0	0.0	0.0
374	rs137659292	1951695	0.0	0.1	0.0	0.0	0.0	0.0
375	rs109997510	1964480	0.0	0.0	0.0	0.0	0.0	0.0
376	rs42448839	1967537	0.0	0.0	0.0	0.0	0.0	0.0
377	rs42448847	1968289	0.0	0.0	0.0	0.0	0.0	0.0
378	rs42451107	1973269	0.0	0.0	0.0	0.0	0.0	0.0
379	rs42452337	1975357	0.0	0.0	0.0	0.0	0.0	0.0
380	rs42452350	1976977	0.0	0.0	0.0	0.0	0.0	0.0
381	rs136869180	1979110	0.0	0.0	0.0	0.0	0.0	0.0
382	rs42452379	1980934	0.0	0.0	0.0	0.0	0.0	0.0
383	rs29011643	1982209	0.0	0.0	0.0	0.0	0.0	0.0
384	rs29011646	1982591	0.0	0.0	0.0	0.0	0.0	0.0
385	rs41607893	1984924	0.1	0.0	0.0	0.0	0.0	0.0
386	rs41626620	1990330	0.0	0.0	0.0	0.0	0.0	0.0
387	rs42452412	1995649	0.0	0.0	0.0	0.1	0.0	0.1
388	rs109004990	2004396	0.0	0.2	0.7	0.7	0.4	0.9
389	rs109417988	2004958	0.0	0.0	0.0	0.0	0.0	0.0
390	rs109075576	2011011	0.0	0.0	0.0	0.0	0.0	0.0
391	rs42453305	2013546	0.0	0.0	0.0	0.0	0.0	0.0
392	rs42453265	2016517	0.0	0.0	0.0	0.0	0.0	0.0
393	rs136605401	2021743	0.0	0.4	0.2	0.0	0.0	0.2
394	rs42444058	2023093	0.0	0.0	0.0	0.0	0.0	0.0
395	rs135938710	2023972	0.0	0.0	0.0	0.0	0.0	0.0
396	rs110681676	2025029	0.0	0.0	0.0	0.0	0.0	0.0
397	rs109442576	2029190	0.0	0.0	0.0	0.0	0.0	0.0
398	rs42444469	2030234	0.0	0.0	0.0	0.0	0.0	0.0
399	rs42444454	2033248	0.0	0.0	0.0	0.0	0.0	0.0
400	rs42444445	2034240	0.0	0.0	0.0	0.0	0.0	0.0
401	rs42444432	2035062	0.0	0.0	0.0	0.0	0.0	0.0
402	rs42444116	2037295	0.0	0.0	0.0	0.0	0.0	0.0
403	rs42444114	2040235	0.0	0.0	0.0	0.0	0.0	0.0
404	rs42444110	2042391	0.0	0.0	0.0	0.0	0.0	0.0
405	rs42444100	2044287	0.0	0.0	0.0	0.0	0.0	0.0
406	rs42444096	2045027	0.0	0.0	0.0	0.0	0.0	0.0
407	rs42444094	2045705	0.0	0.0	0.0	0.0	0.0	0.0
408	rs137758124	2046847	0.0	0.0	0.0	0.0	0.0	0.0
409	rs42444069	2047986	0.0	0.0	0.0	0.0	0.0	0.0
410	rs137324140	2049173	0.0	0.0	0.0	0.0	0.0	0.0
411	rs135777960	2059037	0.0	0.0	0.4	1.6	1.0	1.0
412	rs136406827	2061045	0.0	0.7	0.2	0.2	0.0	0.3
413	rs42451096	2063611	0.2	0.6	0.0	0.0	0.0	0.0
414	rs42451095	2065443	0.0	0.0	0.0	0.0	0.0	0.0
415	rs110727951	2066797	0.2	0.8	0.0	0.0	0.0	0.0
416	rs41674639	2070267	0.0	0.0	0.0	0.0	0.0	0.0
417	rs41674651	2073758	0.0	0.0	0.0	0.0	0.0	0.0
418	rs41674648	2076796	0.2	0.8	0.0	0.0	0.0	0.0
419	rs41674646	2079380	0.0	0.0	0.0	0.0	0.0	0.0
420	rs41674642	2080998	0.0	0.1	0.2	0.1	0.0	0.0
421	rs41674660	2092578	0.0	0.0	0.0	0.0	0.0	0.0
422	rs135704552	2097450	0.0	0.0	0.0	0.0	0.0	0.1
423	rs41674666	2102273	0.1	0.0	0.0	0.0	0.0	0.0
424	rs41674668	2102960	0.1	0.0	0.0	0.0	0.0	0.0
425	rs136423108	2106390	0.0	0.0	0.0	0.0	0.0	0.1
426	rs109932838	2107359	0.0	0.0	0.0	0.0	0.0	0.0
427	rs135290254	2109090	0.0	0.0	0.0	0.0	0.0	0.1
428	rs136437217	2109811	0.0	0.0	0.0	0.0	0.0	0.1
429	rs41674694	2114989	0.1	0.0	0.0	0.0	0.0	0.0
430	rs41674706	2115655	0.1	0.0	0.0	0.0	0.0	0.0
431	rs136192982	2119344	0.0	0.2	0.2	0.2	0.0	0.3
432	rs136990668	2128956	0.0	0.0	0.0	0.0	0.0	0.0
433	rs110856342	2131935	0.0	0.0	0.0	0.0	0.0	0.0
434	rs132700647	2134264	0.0	0.0	0.0	0.0	0.0	0.0
435	rs134403374	2135070	0.0	0.0	0.0	0.0	0.0	0.0
436	rs135186461	2136616	0.0	0.0	0.0	0.0	0.0	0.0
437	rs132762813	2137282	0.0	0.0	0.0	0.0	0.0	0.0
438	rs134007013	2138145	0.0	0.0	0.0	0.0	0.0	0.0
439	rs137558973	2140251	0.0	0.0	0.0	0.0	0.0	0.0
440	rs133563049	2141495	0.0	0.0	0.0	0.0	0.0	0.0
441	rs137138805	2145560	0.0	0.0	0.0	0.0	0.0	0.0
442	rs133227233	2151069	0.0	0.0	0.0	0.0	0.0	0.0
443	rs135405254	2152397	0.0	0.0	0.0	0.0	0.0	0.0
444	rs110053849	2153905	0.0	0.0	0.0	0.0	0.0	0.0
445	rs136308045	2158364	0.0	0.0	0.0	0.1	0.0	0.0
446	rs136760379	2160438	0.0	0.0	0.0	0.0	0.0	0.0
447	rs110382210	2165967	0.0	0.0	0.0	0.0	0.0	0.0
448	rs109700541	2169915	0.0	0.0	0.0	0.0	0.0	0.0
449	rs110916791	2171394	0.0	0.0	0.0	0.0	0.0	0.0
450	rs137309310	2172478	0.0	0.0	0.0	0.0	0.0	0.0
451	rs135832973	2173364	0.0	0.0	0.0	0.0	0.0	0.0
452	rs133580490	2174010	0.0	0.0	0.1	0.0	0.0	0.0
453	rs109416012	2175601	0.0	0.0	0.0	0.0	0.0	0.0
454	rs109219343	2176725	0.0	0.0	0.1	0.0	0.0	0.0
455	rs133027950	2179731	0.0	0.0	0.1	0.0	0.0	0.0
456	rs41628245	2181574	0.0	0.0	0.0	0.0	0.0	0.0
457	rs135079036	2194732	0.0	0.0	0.1	0.0	0.0	0.0
458	rs136572855	2198149	0.0	0.0	0.0	0.0	0.0	0.0
459	rs41674728	2204845	0.0	0.0	0.0	0.0	0.0	0.0
460	rs41675332	2212078	0.0	0.0	0.0	0.0	0.0	0.0
461	rs109707704	2217706	0.0	1.6	2.1	1.5	0.4	1.0
462	rs41675346	2220226	0.0	0.3	0.5	0.3	0.0	0.1
463	rs41675341	2224318	0.0	0.3	0.3	0.0	0.0	0.0
464	rs41675360	2232382	0.0	0.0	0.1	0.0	0.0	0.0
465	rs41675378	2250050	0.0	0.0	0.1	0.0	0.0	0.0
466	rs109892626	2252647	0.0	0.0	0.0	0.0	0.0	0.0
467	rs132792710	2262119	0.0	0.0	0.1	0.0	0.0	0.0
468	rs41676079	2264173	0.0	0.0	0.0	0.0	0.0	0.0
469	rs41676066	2266154	0.0	0.0	0.0	0.0	0.0	0.0
470	rs41676053	2277498	0.0	0.0	0.0	0.0	0.0	0.0
471	rs110939877	2283190	0.0	0.0	0.0	0.0	0.0	0.0
472	rs133254836	2284034	0.0	0.0	0.0	0.0	0.0	0.0
473	rs110648322	2286600	0.0	0.0	0.0	0.0	0.0	0.0
474	rs110480250	2287108	0.0	0.0	0.0	0.0	0.0	0.0
475	rs110526979	2287678	0.0	0.0	0.0	0.0	0.0	0.0
476	rs110311481	2289813	0.0	0.0	0.0	0.0	0.0	0.0
477	rs136725818	2290555	0.0	0.0	0.0	0.0	0.0	0.0
478	rs110582934	2291038	0.0	0.0	0.0	0.0	0.0	0.0
479	rs110709862	2292878	0.0	0.0	0.0	0.0	0.0	0.0
480	rs41675426	2293357	0.0	0.0	0.0	0.1	0.1	0.0
481	rs135791131	2293820	0.0	0.0	0.0	0.0	0.0	0.0
482	rs41675393	2296684	0.0	0.0	0.0	0.0	0.0	0.0
483	rs110648531	2299653	0.0	0.0	0.0	0.0	0.0	0.0
484	rs109828279	2304038	0.0	0.0	0.0	0.0	0.1	0.0
485	rs132796506	2305288	0.0	0.0	0.0	0.0	0.0	0.0
486	rs110500168	2308542	0.3	0.0	0.0	0.0	0.0	0.0
487	rs110498710	2309158	0.1	0.0	0.0	0.0	0.0	0.0
488	rs134977967	2309699	0.3	0.3	0.0	0.0	0.0	0.0
489	rs110044671	2310163	0.3	0.0	0.0	0.0	0.0	0.0
490	rs110268477	2321652	0.3	0.3	0.0	0.0	0.0	0.0
491	rs41676745	2323883	0.0	0.3	0.0	0.0	0.0	0.0
492	rs41676129	2325822	0.0	0.3	0.0	0.0	0.0	0.0
493	rs41676128	2326546	0.0	0.0	0.0	0.0	0.0	0.0
494	rs109780055	2332091	0.0	0.0	0.0	0.0	0.0	0.0
495	rs41676119	2332624	0.0	0.0	0.0	0.0	0.0	0.0
496	rs137274984	2333102	0.0	0.0	0.0	0.0	0.0	0.0
497	rs136051750	2334133	0.0	0.0	0.0	0.0	0.0	0.0
498	rs110807240	2342625	0.3	0.0	0.0	0.0	0.0	0.0
499	rs133709087	2348163	0.3	0.0	0.0	0.0	0.0	0.0
500	rs41676769	2350887	0.1	0.5	0.1	0.0	0.0	0.0
501	rs41630652	2323405	0.0	0.4	0.0	0.0	0.0	0.0
502	rs137779257	2364312	0.0	0.2	0.0	0.0	0.0	0.0
503	rs41679157	2370998	0.0	0.0	0.0	0.0	0.0	0.0
504	rs41679150	2372577	0.0	0.0	0.0	0.0	0.0	0.0
505	rs41679143	2373376	0.0	0.3	0.0	0.0	0.0	0.0
506	rs135189714	2380342	0.0	0.0	0.0	0.0	0.0	0.0
507	rs41678317	2388587	0.1	0.3	0.0	0.0	0.0	0.0
508	rs41678324	2389045	0.0	0.0	0.0	0.0	0.0	0.0
509	rs41678330	2390829	0.0	0.0	0.0	0.0	0.0	0.0
510	rs137596597	2394330	0.0	0.0	0.0	0.0	0.0	0.0
511	rs133237358	2394871	0.0	0.0	0.0	0.0	0.0	0.0
512	rs110689435	2406709	0.0	0.0	0.0	0.0	0.0	0.0
513	rs41676776	2407497	0.1	0.1	0.0	0.0	0.0	0.0
514	rs136008350	2412428	0.0	0.0	0.0	0.0	0.0	0.0
515	rs137023566	2413283	0.0	0.0	0.0	0.0	0.0	0.0
516	rs110565002	2416151	0.0	0.0	0.0	0.0	0.0	0.0
517	rs135836794	2424732	0.0	0.0	0.0	0.0	0.0	0.0
518	rs133532103	2428494	0.0	0.0	0.0	0.0	0.0	0.0
519	rs109667339	2432770	0.0	0.0	0.0	0.0	0.0	0.0
520	rs133026299	2438230	0.9	0.0	0.0	0.7	1.0	0.8
521	rs110752539	2441639	0.0	0.0	0.0	0.0	0.0	0.0
522	rs109227238	2443893	0.0	0.0	0.0	0.0	0.0	0.0
523	rs110626371	2447562	0.0	0.0	0.0	0.0	0.0	0.0
524	rs41627484	2422413	0.0	0.0	0.0	0.0	0.0	0.0
525	rs108966939	2452111	0.0	0.0	0.1	0.1	0.2	0.1
526	rs41627491	2453394	0.0	0.0	0.2	0.1	0.2	0.1
527	rs41627498	2456125	0.0	0.0	0.2	0.2	0.3	0.2
528	rs41627495	2456626	0.0	0.0	0.1	0.2	0.3	0.2
529	rs111014387	2463555	0.0	0.0	0.0	0.0	0.0	0.0
530	rs134389826	2470507	0.0	0.0	0.0	0.0	0.0	0.0
531	rs41677636	2478245	0.0	0.0	0.0	0.0	0.0	0.0
532	rs137578673	2482483	0.3	1.1	0.3	0.0	0.0	0.0
533	rs133186132	2484693	0.3	1.1	0.3	0.0	0.0	0.0
534	rs135942441	2489982	0.6	1.3	0.3	0.0	0.0	0.0
535	rs41676820	2492972	0.1	0.0	0.0	0.1	0.1	0.1
536	rs41676817	2494459	2.0	0.0	0.0	0.0	0.0	0.0
537	rs41676815	2498481	2.1	0.0	0.0	0.0	0.0	0.0
538	rs41676814	2500946	2.0	0.0	0.0	0.0	0.0	0.0
539	rs41676812	2503099	0.6	0.0	0.0	0.0	0.0	0.0
540	rs41676806	2504772	2.8	0.0	0.0	0.0	0.0	0.0
541	rs41676805	2512126	1.4	0.0	0.0	0.0	0.0	0.0
542	rs41676804	2512700	2.2	0.0	0.0	0.0	0.1	0.0
543	rs41676802	2513756	2.5	0.0	0.0	0.0	0.1	0.0
544	rs135696329	2522361	0.0	0.0	0.0	0.0	0.0	0.0
545	rs134199917	2529705	0.0	0.0	0.0	0.0	0.0	0.0
546	rs41676791	2530512	0.0	0.0	0.0	0.0	0.0	0.0
547	rs41676796	2533435	0.0	0.0	0.0	0.0	0.0	0.0
548	rs41676781	2541149	0.0	0.0	0.0	0.0	0.0	0.0
549	rs41577102	2553974	0.5	0.2	0.0	0.0	0.0	0.0
550	rs41677679	2554496	0.5	0.2	0.0	0.0	0.0	0.0
551	rs41677682	2555364	0.5	0.2	0.0	0.0	0.0	0.0
552	rs41677720	2561696	0.5	0.2	0.0	0.0	0.0	0.0
553	rs41677696	2563352	0.5	0.2	0.0	0.0	0.0	0.0
554	rs41677694	2564175	0.5	0.2	0.0	0.0	0.0	0.0
555	rs41678259	2570734	0.4	0.2	0.0	0.0	0.0	0.0
556	rs41634071	2574289	0.4	0.2	0.0	0.0	0.0	0.0
557	rs135850471	2580282	0.0	0.0	0.0	0.0	0.0	0.0
558	rs136590254	2580995	0.0	0.0	0.0	0.0	0.0	0.0
559	rs134003617	2581464	0.0	0.0	0.2	0.0	0.0	0.0
560	rs137393667	2582132	0.0	0.0	0.1	0.0	0.0	0.1
561	rs133139854	2583079	0.0	0.0	0.0	0.0	0.0	0.0
562	rs110444534	2585410	0.0	0.0	0.0	0.0	0.0	0.0
563	rs134284720	2586903	0.0	0.0	0.0	0.0	0.0	0.0
564	rs135477253	2589785	0.0	0.0	0.0	0.0	0.0	0.0
565	rs133080746	2590366	0.0	0.0	0.0	0.0	0.0	0.0
566	rs134371076	2591010	0.0	0.0	0.0	0.0	0.0	0.0
567	rs135715534	2591653	0.0	0.0	0.0	0.0	0.0	0.0
568	rs136759076	2592489	0.0	0.0	0.0	0.0	0.0	0.1
569	rs137728103	2601169	0.0	0.0	0.0	0.0	0.0	0.0
570	rs110390821	2606402	0.0	0.0	0.0	0.0	0.0	0.0
571	rs133531566	2609721	0.0	0.0	0.0	0.0	0.0	0.0
572	rs135234525	2612642	0.0	0.0	0.0	0.0	0.0	0.0
573	rs136443119	2616131	0.0	0.0	0.2	0.0	0.0	0.0
574	rs133777825	2619372	0.0	0.0	0.0	0.0	0.0	0.0
575	rs135935622	2620846	0.0	0.0	0.0	0.0	0.0	0.0
576	rs136284811	2623174	0.0	0.0	0.0	0.0	0.0	0.0
577	rs109321030	2624758	0.0	0.0	0.0	0.0	0.0	0.0
578	rs135077518	2625876	0.0	0.0	0.0	0.0	0.0	0.0
579	rs110839271	2633006	0.0	0.0	0.0	0.0	0.0	0.0
580	rs136576295	2636471	0.0	0.0	0.1	0.0	0.0	0.0
581	rs133924991	2639333	0.0	0.0	0.0	0.0	0.0	0.0
582	rs135195782	2644555	0.0	0.0	0.0	0.0	0.0	0.0
583	rs132766278	2649849	0.0	0.0	0.0	0.0	0.0	0.0
584	rs137561132	2656520	0.0	0.0	0.0	0.0	0.0	0.0
585	rs137142388	2662531	0.0	0.0	0.0	0.0	0.0	0.0
586	rs135625325	2672418	0.0	0.0	0.0	0.0	0.0	0.0
587	rs133244070	2674935	0.0	0.0	0.1	0.0	0.0	0.0
588	rs136308864	2682357	0.0	0.0	0.0	0.0	0.0	0.0
589	rs110787593	2683051	0.0	0.0	0.2	0.0	0.0	0.0
590	rs135178812	2685323	0.0	0.0	0.0	0.0	0.0	0.0
591	rs137711038	2685899	0.0	0.0	0.0	0.0	0.0	0.0
592	rs110693861	2686675	0.0	0.0	0.0	0.0	0.0	0.0
593	rs137294829	2690384	0.0	0.0	0.0	0.0	0.0	0.0
594	rs136098614	2693061	0.0	0.0	0.0	0.0	0.0	0.0
595	rs133538705	2693774	0.0	0.0	0.0	0.0	0.0	0.0
596	rs135261124	2697468	0.0	0.0	0.0	0.0	0.0	0.0
597	rs133037615	2710990	0.0	0.0	0.0	0.0	0.0	0.0
598	rs29009783	2711744	0.0	0.0	0.0	0.0	0.0	0.0
599	rs110772491	2725945	0.0	0.0	0.0	0.0	0.0	0.0
600	rs109220350	2753749	0.0	0.0	0.1	0.0	0.0	0.0
601	rs29009782	2711723	0.0	0.0	0.0	0.0	0.0	0.0
602	rs136728963	2774001	0.0	0.0	0.0	0.0	0.0	0.0
603	rs134799511	2780730	0.0	0.0	0.0	0.0	0.0	0.0
604	rs135953043	2781926	0.0	0.0	0.1	0.0	0.0	0.0
605	rs133859350	2782732	0.0	0.0	0.0	0.0	0.0	0.0
606	rs134666360	2787007	0.0	0.0	0.0	0.0	0.0	0.0
607	rs135770959	2788053	0.0	0.0	0.0	0.0	0.0	0.0
608	rs133975688	2791570	0.0	0.0	0.0	0.0	0.0	0.0
609	rs42804490	2801286	0.0	0.0	0.0	0.0	0.0	0.0
610	rs42804496	2804631	0.0	0.0	0.0	0.1	0.3	0.1
611	rs42804498	2807126	0.0	0.0	0.0	0.3	0.1	0.1
612	rs42804515	2811279	0.0	0.0	0.0	0.1	0.0	0.0
613	rs133172932	2815450	0.0	0.0	0.0	0.1	0.3	0.1
614	rs134725183	2819342	0.0	0.0	0.0	0.1	0.3	0.1
615	rs41631079	2823073	0.0	0.0	0.0	0.0	0.0	0.0
616	rs43053041	2827227	0.0	0.0	0.0	0.0	0.0	0.0
617	rs132654794	2828559	0.0	0.0	0.0	0.1	0.3	0.1
618	rs110670084	2844478	0.0	0.0	0.0	0.0	0.0	0.0
619	rs43159440	2851717	0.0	0.0	0.0	0.1	0.0	0.0
620	rs133272428	2863457	0.0	0.0	0.0	0.1	0.0	0.0
621	rs136711466	2898013	1.3	0.4	0.0	0.0	0.0	0.0
622	rs134810061	2900206	0.1	0.0	0.0	0.0	0.0	0.1
623	rs42636769	2913858	0.0	0.0	0.0	0.0	0.0	0.0
624	rs42636764	2914469	0.0	0.0	0.0	0.0	0.0	0.0
625	rs109766387	2916685	0.0	0.0	0.0	0.0	0.0	0.0
626	rs42636747	2919949	0.0	0.0	0.0	0.0	0.0	0.0
627	rs42636739	2924417	0.0	0.0	0.0	0.0	0.0	0.0
628	rs43758832	2930573	0.0	0.0	0.0	0.0	0.0	0.0
629	rs132759252	2931423	0.0	0.0	0.0	0.0	0.0	0.0
630	rs137044631	2932894	0.0	0.0	0.0	0.0	0.0	0.0
631	rs43758378	2935073	0.0	0.0	0.0	0.0	0.0	0.0
632	rs43758878	2936110	0.0	0.0	0.0	0.0	0.0	0.0
633	rs134298518	2938281	0.0	0.0	0.0	0.0	0.0	0.0
634	rs29018211	2939325	0.0	0.0	0.0	0.0	0.0	0.0
635	rs29018208	2939104	0.0	0.0	0.0	0.0	0.0	0.0
636	rs29018207	2941138	0.0	0.0	0.0	0.0	0.0	0.0
637	rs110205136	2953478	0.0	0.0	0.0	0.0	0.0	0.0
638	rs109700169	2954757	0.1	0.4	0.1	0.0	0.0	0.0
639	rs109550652	2956165	0.0	0.0	0.0	0.0	0.0	0.0
640	rs110818451	2960934	0.1	0.4	0.1	0.0	0.0	0.0
641	rs136860175	2976197	0.0	0.1	0.0	0.0	0.0	0.0
642	rs109547505	2979437	0.0	0.0	0.0	0.0	0.0	0.0
643	rs41610896	2982093	0.0	0.0	0.0	0.0	0.0	0.0
644	rs136442754	2995112	0.0	0.0	0.0	0.0	0.0	0.0
645	rs133782347	2999691	0.0	0.0	0.0	0.0	0.0	0.0
646	rs109864667	3005832	0.0	0.0	0.0	0.0	0.0	0.0
647	rs133888940	3021845	0.0	0.0	0.0	0.0	0.0	0.0
648	rs137428792	3025464	0.0	0.0	0.0	0.0	0.0	0.0
649	rs109396157	3038221	0.0	0.0	0.0	0.0	0.0	0.0
650	rs109799528	3050168	0.0	0.0	0.0	0.0	0.0	0.0
651	rs136690384	3059638	0.0	0.0	0.0	0.0	0.0	0.0
652	rs135357051	3082823	0.0	0.0	0.0	0.0	0.0	0.0
653	rs135182521	3109392	0.0	0.0	0.0	0.0	0.0	0.0
654	rs29019327	3110731	0.0	0.0	0.0	0.0	0.0	0.0
655	rs29019330	3110528	0.0	0.0	0.0	0.0	0.0	0.0
656	rs110512219	3111833	0.0	0.0	0.0	0.0	0.0	0.0
657	rs136014872	3121277	0.0	0.0	0.0	0.0	0.0	0.0
658	rs137026438	3123283	0.0	0.0	0.0	0.0	0.0	0.0
659	rs134732531	3129792	0.0	0.0	0.0	0.0	0.0	0.0
660	rs137749333	3132181	0.0	0.0	0.0	0.0	0.0	0.0
661	rs133549709	3140530	0.0	0.0	0.0	0.0	0.0	0.0
662	rs29025501	3143331	0.0	0.0	0.1	0.0	0.0	0.0
663	rs109841691	3144396	0.0	0.0	0.0	0.0	0.0	0.0
664	rs133038672	3146992	0.0	0.0	0.0	0.0	0.0	0.0
665	rs133817643	3148302	0.0	0.0	0.0	0.0	0.0	0.0
666	rs137431005	3152318	0.0	0.0	0.0	0.0	0.0	0.0
667	rs132677695	3154387	0.0	0.0	0.0	0.0	0.0	0.0
668	rs109775505	3166764	0.0	0.0	0.0	0.0	0.0	0.0
669	rs109750380	3168446	0.0	0.0	0.0	0.0	0.0	0.0
670	rs136182638	3170425	0.0	0.0	0.0	0.0	0.0	0.0
671	rs110191444	3171884	0.0	0.0	0.0	0.0	0.0	0.0
672	rs135304578	3173992	0.0	0.0	0.0	0.0	0.0	0.0
673	rs41668377	3175184	0.0	0.0	0.0	0.0	0.0	0.0
674	rs137581667	3178328	0.0	0.0	0.0	0.0	0.0	0.0
675	rs133189858	3182935	0.0	0.0	0.0	0.0	0.0	0.0
676	rs109822414	3185784	0.0	0.0	0.0	0.0	0.0	0.0
677	rs136285218	3188169	0.0	0.0	0.0	0.0	0.0	0.0
678	rs109856139	3189970	0.0	0.0	0.0	0.0	0.0	0.0
679	rs111003704	3191635	0.0	0.0	0.0	0.0	0.0	0.0
680	rs135773679	3193292	0.0	0.0	0.0	0.0	0.0	0.0
681	rs41668370	3184560	0.0	0.0	0.0	0.0	0.0	0.0
682	rs133919052	3194947	0.0	0.0	0.0	0.0	0.0	0.0
683	rs137731573	3212240	0.0	0.0	0.0	0.0	0.0	0.0
684	rs133605240	3216474	0.0	0.0	0.2	0.4	0.3	0.3
685	rs110758373	3218993	0.0	0.0	0.0	0.0	0.0	0.0
686	rs137396918	3222835	0.0	0.0	0.0	0.0	0.0	0.0
687	rs133174409	3224605	0.0	0.0	0.0	0.1	0.0	0.0
688	rs109608486	3241435	0.0	0.0	0.1	0.4	0.3	0.2
689	rs109176047	3244385	0.0	0.0	0.1	0.4	0.3	0.2
690	rs109983818	3246468	0.0	0.0	0.1	0.4	0.3	0.2
691	rs135714319	3250286	0.0	0.0	0.0	0.0	0.0	0.0
692	rs137546508	3260780	0.0	0.0	0.0	0.0	0.0	0.0
693	rs110612865	3262391	0.0	0.0	0.0	0.0	0.0	0.0
694	rs134702135	3264949	0.0	0.0	0.0	0.0	0.0	0.0
695	rs109026660	3266055	0.0	0.1	0.2	0.0	0.0	0.0
696	rs110612547	3291070	0.0	0.0	0.0	0.0	0.0	0.0
697	rs109270943	3292920	0.0	0.0	0.0	0.0	0.0	0.0
698	rs132762041	3294321	0.0	0.0	0.0	0.0	0.0	0.0
699	rs42550022	3295654	0.0	0.0	0.0	0.0	0.0	0.0
700	rs137399130	3301618	0.0	0.2	0.1	0.2	0.0	0.2
701	rs135439922	3318084	0.0	0.4	0.7	0.0	0.0	0.1
702	rs133087247	3321873	0.0	0.4	0.7	0.0	0.0	0.1
703	rs134333074	3325880	0.0	0.4	0.7	0.0	0.0	0.1
704	rs135514624	3331785	0.0	0.0	0.0	0.2	0.1	0.1
705	rs133390397	3333911	0.1	1.6	1.3	0.6	0.1	0.7
706	rs41681540	3334894	0.1	0.0	0.0	0.0	0.0	0.0
707	rs41680828	3342012	0.0	0.0	0.0	0.0	0.0	0.0
708	rs41680824	3345091	0.0	0.0	0.0	0.0	0.0	0.0
709	rs136446093	3347249	0.0	0.0	0.0	0.0	0.0	0.0
710	rs133782450	3351321	0.0	0.0	0.0	0.0	0.0	0.0
711	rs41680822	3358263	0.0	0.0	0.0	0.0	0.0	0.0
712	rs41680798	3371294	0.0	0.0	0.0	0.0	0.0	0.0
713	rs41680794	3379039	0.5	0.0	0.0	0.0	0.0	0.0
714	rs41680790	3380341	0.0	0.0	0.0	0.0	0.0	0.0
715	rs41680788	3381247	0.0	0.0	0.0	0.0	0.0	0.0
716	rs137146222	3390828	0.0	0.0	0.0	0.0	0.0	0.0
717	rs136730301	3403353	0.7	0.4	0.0	0.0	0.0	0.0
718	rs135363233	3407788	0.0	0.0	0.0	0.0	0.0	0.0
719	rs41680756	3410663	0.0	0.0	0.0	0.0	0.0	0.0
720	rs41680744	3424246	0.0	0.0	0.0	0.0	0.0	0.0
721	rs41680742	3427049	0.0	0.0	0.0	0.0	0.0	0.0
722	rs109902430	3428218	0.0	0.0	0.0	0.0	0.0	0.0
723	rs41680734	3429595	0.0	0.0	0.0	0.0	0.0	0.0
724	rs41680120	3432024	0.0	0.0	0.0	0.0	0.0	0.0
725	rs41680117	3433029	0.0	0.0	0.0	0.0	0.0	0.0
726	rs41680111	3433591	0.0	0.0	0.0	0.0	0.0	0.0
727	rs41680104	3434095	0.0	0.0	0.0	0.0	0.0	0.0
728	rs41679394	3438843	0.0	0.0	0.0	0.0	0.0	0.0
729	rs41679399	3442354	0.0	0.0	0.0	0.0	0.0	0.0
730	rs41679401	3443985	0.0	0.7	0.3	0.0	0.0	0.0
731	rs41679418	3447592	0.6	2.0	0.8	0.0	0.0	0.1
732	rs41679425	3448480	0.0	0.7	0.3	0.0	0.0	0.0
733	rs41680036	3449318	0.0	0.8	0.5	0.0	0.0	0.0
734	rs41680049	3450247	0.0	0.7	0.3	0.0	0.0	0.0
735	rs41680055	3450941	0.0	0.8	0.5	0.0	0.0	0.0
736	rs41680061	3454163	0.0	0.0	0.0	0.0	0.0	0.0
737	rs41680070	3458842	0.0	0.7	0.3	0.0	0.0	0.0
738	rs41680073	3460225	0.0	0.0	0.0	0.0	0.0	0.0
739	rs41680079	3462063	0.2	0.0	0.0	0.0	0.0	0.0
740	rs41632418	3466591	0.0	0.0	0.3	0.5	0.4	0.3
741	rs41679388	3467589	0.0	0.0	0.0	0.0	0.0	0.0
742	rs109724442	3473138	0.0	0.0	0.0	0.0	0.0	0.0
743	rs41571204	3474950	0.0	0.0	0.0	0.0	0.0	0.0
744	rs43132364	3479193	0.0	0.0	0.6	0.8	0.7	0.5
745	rs134631053	3488537	0.0	0.0	0.0	0.0	0.0	0.0
746	rs43132341	3490740	0.7	3.1	2.1	0.1	0.0	0.3
747	rs133925152	3493239	0.0	0.7	0.2	0.1	0.0	0.1
748	rs135195960	3495786	0.0	0.0	0.0	0.0	0.0	0.0
749	rs136064338	3499419	0.4	0.0	0.0	0.0	0.4	0.1
750	rs43161836	3512656	0.3	0.0	0.0	0.0	0.2	0.0
751	rs136709753	3524192	0.3	0.1	0.0	0.0	0.0	0.0
752	rs43045193	3527716	0.0	0.0	0.0	0.0	0.0	0.0
753	rs134738302	3532227	0.0	0.0	0.0	0.1	0.6	0.2
754	rs109370826	3534084	0.0	0.0	0.0	0.1	0.6	0.2
755	rs109747361	3539288	0.0	0.0	0.0	0.1	0.5	0.3
756	rs109758745	3548808	0.0	0.0	0.0	0.1	0.5	0.2
757	rs109142434	3568756	0.0	0.0	0.1	0.0	0.2	0.1
758	rs109209567	3586843	0.0	0.0	0.5	0.5	0.9	0.7
759	rs41605729	3600865	0.0	0.0	0.0	0.0	0.1	0.1
760	rs109180024	3610881	0.0	0.0	0.0	0.0	0.0	0.0
761	rs133892309	3630903	0.6	0.0	0.0	0.0	0.0	0.0
762	rs109687018	3634212	0.6	0.0	0.0	0.0	0.0	0.0
763	rs109664610	3644289	0.6	0.0	0.0	0.0	0.0	0.0
764	rs111019078	3647998	0.0	0.0	0.0	0.0	0.0	0.0
765	rs42851864	3649316	0.0	0.0	0.0	0.0	0.0	0.0
766	rs29019803	3672538	0.0	0.0	0.0	0.0	0.0	0.0
767	rs29019801	3674569	0.0	0.0	0.0	0.0	0.0	0.0
768	rs29019802	3672114	0.0	0.0	0.0	0.0	0.0	0.0
769	rs41614411	3682962	0.0	0.0	0.0	0.0	0.0	0.0
770	rs137579281	3687833	0.0	0.0	0.0	0.0	0.0	0.0
771	rs110018174	3692486	0.0	0.0	0.0	0.0	0.0	0.0
772	rs42570823	3702279	0.0	0.0	0.0	0.0	0.0	0.0
773	rs42570820	3708714	0.0	0.0	0.0	0.0	0.0	0.0
774	rs135550241	3710671	0.0	0.0	0.0	0.0	0.0	0.0
775	rs136427240	3722922	0.2	0.0	0.0	0.0	0.0	0.0
776	rs110319513	3723531	0.2	0.0	0.0	0.0	0.0	0.0
777	rs42570813	3725340	0.0	0.0	0.0	0.1	0.3	0.1
778	rs135024935	3726911	0.2	0.0	0.0	0.0	0.0	0.0
779	rs41606219	3731658	0.0	0.0	0.0	0.0	0.0	0.0
780	rs42580933	3742081	0.2	0.0	0.0	0.0	0.0	0.0
781	rs42580934	3742811	0.3	0.0	0.0	0.0	0.0	0.0
782	rs42580942	3749230	0.0	0.0	0.0	0.0	0.0	0.0
783	rs42580944	3750275	0.1	0.0	0.0	0.0	0.0	0.0
784	rs41663203	3751305	0.4	0.0	0.0	0.0	0.0	0.0
785	rs42580952	3754021	0.0	0.0	0.0	0.0	0.0	0.0
786	rs42580958	3757425	0.0	0.0	0.0	1.6	1.5	0.9
787	rs42580960	3758548	0.0	0.0	0.0	1.6	1.5	0.9
788	rs42580323	3763046	0.0	0.0	0.1	1.3	1.1	0.9
789	rs42580320	3764223	0.0	0.0	0.0	0.0	0.0	0.0
790	rs42580316	3765075	0.0	0.0	0.0	0.0	0.0	0.0
791	rs42580313	3766161	0.0	0.0	0.0	0.0	0.0	0.0
792	rs42580308	3767611	0.0	0.0	0.0	0.0	0.0	0.0
793	rs110644422	3768288	0.0	0.0	0.0	0.0	0.0	0.0
794	rs42580304	3768854	0.0	0.0	0.5	0.9	1.2	1.0
795	rs42813902	3775413	0.0	0.0	0.0	0.0	0.0	0.0
796	rs108997231	3798282	0.0	0.0	0.0	0.0	0.0	0.0
797	rs135038877	3800450	0.0	0.4	0.3	0.5	0.2	0.3
798	rs137009117	3809756	0.0	0.4	0.3	0.6	0.2	0.3
799	rs43150481	3810910	0.0	0.0	0.0	0.0	0.0	0.0
800	rs43150474	3815373	0.0	0.0	0.0	0.0	0.0	0.0
801	rs137733432	3816682	0.0	0.0	0.0	0.0	0.0	0.0
802	rs133605206	3819481	0.0	0.4	0.3	0.5	0.2	0.3
803	rs43141169	3839998	0.0	0.0	0.0	0.0	0.0	0.0
804	rs109757422	3850698	0.0	0.0	0.0	0.0	0.0	0.0
805	rs42699659	3862191	0.0	0.0	0.0	0.0	0.0	0.0
806	rs42699664	3862870	0.0	0.0	0.0	0.0	0.0	0.0
807	rs133154696	3875393	0.0	0.0	0.0	0.0	0.0	0.0
808	rs137330150	3878542	0.0	0.0	0.0	0.0	0.0	0.0
809	rs42699657	3881631	0.0	0.0	0.0	0.0	0.0	0.0
810	rs110550398	3886681	0.0	0.0	0.0	0.0	0.0	0.0
811	rs42699631	3907026	0.0	0.0	0.0	0.0	0.0	0.0
812	rs42699124	3908108	0.0	0.0	0.0	0.0	0.0	0.0
813	rs134744210	3915936	0.0	0.5	0.7	0.5	0.1	0.5
814	rs109761882	3934379	0.0	0.2	0.2	0.0	0.0	0.0
815	rs110033311	3936890	0.0	0.1	0.1	0.0	0.0	0.0
816	rs41617154	3939243	0.0	0.3	0.0	0.0	0.0	0.0
817	rs42699069	3940776	0.0	0.3	0.0	0.0	0.0	0.0
818	rs42699090	3943643	0.0	0.3	0.0	0.0	0.0	0.0
819	rs42699094	3944786	0.0	0.4	0.0	0.0	0.0	0.0
820	rs109845208	3948044	0.0	0.4	0.0	0.0	0.0	0.0
821	rs29019450	3948936	0.0	0.5	1.0	0.6	0.0	0.3
822	rs42580258	3962980	0.0	0.4	0.0	0.0	0.0	0.0
823	rs42580253	3964247	0.0	0.4	0.0	0.0	0.0	0.0
824	rs42585129	3968489	0.0	0.2	0.0	0.0	0.0	0.0
825	rs42580243	3976536	0.0	0.4	0.0	0.0	0.0	0.0
826	rs109610022	3977510	0.0	0.4	0.0	0.0	0.0	0.0
827	rs110099559	3978354	0.1	0.3	0.0	0.0	0.0	0.0
828	rs42585094	3983393	0.0	0.4	0.0	0.0	0.0	0.0
829	rs42585104	3984311	0.0	0.4	0.0	0.0	0.0	0.0
830	rs110718409	3985029	0.0	0.4	0.0	0.0	0.0	0.0
831	rs42585117	3987360	0.0	0.2	0.2	0.0	0.0	0.0
832	rs42585061	3999095	0.0	0.0	0.5	0.0	0.0	0.0
833	rs133098802	4005436	0.0	0.0	0.1	0.0	0.0	0.0
834	rs132638681	4020316	0.0	0.1	0.7	0.0	0.0	0.0
835	rs134339355	4022776	0.0	0.0	0.3	0.0	0.0	0.0
836	rs108947490	4026817	0.0	0.0	0.0	0.0	0.0	0.0
837	rs41627516	4030639	0.0	0.0	0.0	0.0	0.0	0.0
838	rs135696450	4034953	0.0	0.0	0.0	0.0	0.0	0.0
839	rs41681314	4042883	1.1	0.0	0.0	0.0	0.0	0.0
840	rs43182241	4047276	0.7	0.0	0.0	0.0	0.0	0.0
841	rs42698069	4079400	0.8	0.0	0.0	0.0	0.0	0.0
842	rs109537425	4115711	0.3	1.4	0.3	0.1	0.0	0.1
843	rs42698032	4121734	1.2	0.0	0.0	0.0	0.2	0.0
844	rs41570958	4126568	1.0	0.0	0.0	0.0	0.0	0.0
845	rs110934511	4153901	0.0	0.0	0.0	0.0	0.0	0.0
846	rs136712797	4165866	0.4	0.8	0.3	0.0	0.0	0.0
847	rs137681802	4178157	0.0	0.0	0.0	0.0	0.0	0.0
848	rs109133711	4179257	0.0	0.0	0.0	0.0	0.0	0.0
849	rs110278733	4180372	0.0	0.0	0.0	0.0	0.0	0.0
850	rs136414989	4187654	0.0	0.0	0.0	0.0	0.0	0.0
851	rs41627517	4030874	0.5	0.0	0.0	0.0	0.0	0.0
852	rs133671153	4192062	0.0	0.0	0.0	0.0	0.0	0.0
853	rs137451901	4281156	0.0	0.0	0.0	0.0	0.0	0.0
854	rs42862932	4301570	0.0	0.0	0.0	0.0	0.0	0.0
855	rs42862024	4308889	0.0	0.0	0.0	0.0	0.0	0.0
856	rs136270477	4320237	0.0	0.0	0.0	0.0	0.0	0.0
857	rs109128842	4126531	0.8	0.0	0.0	0.0	0.0	0.0
858	rs42862018	4334830	0.0	0.0	0.0	0.0	0.0	0.0
859	rs133464524	4339079	0.0	0.0	0.0	0.0	0.0	0.0
860	rs135735456	4353193	0.0	0.0	0.0	0.0	0.0	0.0
861	rs135195607	4369213	0.1	0.0	0.0	0.0	0.0	0.0
862	rs135831065	4372604	0.0	0.0	0.0	0.0	0.0	0.0
863	rs136942205	4380940	0.0	0.0	0.0	0.0	0.0	0.0
864	rs41675573	4384637	0.0	0.0	0.0	0.0	0.0	0.0
865	rs134952182	4387792	0.0	0.0	0.0	0.0	0.0	0.0
866	rs136706926	4390828	0.0	0.0	0.0	0.0	0.0	0.0
867	rs134323439	4392266	0.0	0.0	0.0	0.0	0.0	0.0
868	rs135670826	4402539	0.0	0.0	0.0	0.0	0.0	0.0
869	rs134848501	4415667	0.0	0.0	0.0	0.0	0.0	0.0
870	rs136374966	4424729	0.0	0.0	0.0	0.0	0.0	0.0
871	rs135583945	4443263	0.0	2.1	1.5	1.0	0.2	1.2
872	rs134673805	4462602	0.0	1.9	1.6	1.2	0.4	1.4
873	rs135453792	4467148	0.0	1.9	1.6	1.2	0.4	1.4
874	rs136127364	4478744	0.0	0.0	0.0	0.1	0.0	0.0
875	rs109088572	4482414	0.0	0.0	0.0	0.0	0.0	0.0
876	rs42383174	4483321	0.0	0.0	0.0	0.0	0.0	0.0
877	rs42383171	4486878	0.0	0.0	0.0	0.0	0.0	0.0
878	rs110307669	4490974	0.0	0.0	0.0	0.0	0.0	0.0
879	rs135847391	4498059	0.0	0.1	0.3	0.9	0.6	0.6
880	rs42383137	4499243	0.0	0.1	0.3	0.9	0.6	0.6
881	rs42383151	4501714	0.0	0.0	0.0	0.0	0.0	0.0
882	rs42382122	4504641	0.0	0.0	0.0	0.0	0.0	0.0
883	rs42382111	4505444	0.0	0.0	0.0	0.0	0.0	0.0
884	rs41618309	4511863	0.0	0.0	0.0	0.0	0.0	0.0
885	rs41618299	4512422	0.0	0.0	0.0	0.0	0.0	0.0
886	rs137570161	4515406	0.0	0.0	0.0	0.0	0.0	0.0
887	rs42382059	4518102	0.0	0.0	0.0	0.0	0.0	0.0
888	rs42382046	4524429	0.0	0.0	0.0	0.0	0.0	0.0
889	rs42382043	4527212	0.0	0.0	0.0	0.0	0.0	0.0
890	rs134661058	4536699	0.0	0.0	0.0	0.0	0.0	0.0
891	rs42381015	4542587	0.0	0.0	0.0	0.0	0.0	0.0
892	rs42381017	4543401	0.0	0.0	0.0	0.1	0.1	0.0
893	rs42381022	4546722	0.0	0.0	0.0	0.0	0.0	0.0
894	rs137745758	4553804	0.0	0.0	0.0	0.0	0.0	0.0
895	rs42381010	4557764	0.0	0.2	0.4	0.9	0.6	0.7
896	rs135006143	4563860	0.0	0.0	0.0	0.0	0.0	0.0
897	rs135681473	4576142	0.0	0.0	0.0	0.0	0.0	0.0
898	rs135411180	4606209	0.0	0.0	0.0	0.0	0.0	0.0
899	rs134239425	4614297	0.0	0.0	0.0	0.0	0.0	0.0
900	rs135919736	4630391	0.0	0.0	0.0	0.0	0.0	0.0
901	rs109288717	4634576	0.0	0.0	0.0	0.0	0.0	0.0
902	rs133616103	4636910	0.0	0.0	0.0	0.0	0.0	0.0
903	rs134744545	4659576	0.0	0.0	0.0	0.0	0.0	0.0
904	rs133768910	4671476	0.0	0.0	0.0	0.0	0.0	0.0
905	rs110482829	4673065	1.8	0.9	0.0	0.0	0.0	0.0
906	rs137385963	4676281	0.0	0.0	0.0	0.0	0.0	0.0
907	rs42380999	4686038	0.0	0.0	0.0	0.0	0.0	0.0
908	rs42380998	4687174	0.0	0.0	0.0	0.0	0.0	0.0
909	rs42380995	4689779	0.0	0.0	0.0	0.0	0.0	0.0
910	rs29009751	4693551	0.0	0.0	0.0	0.0	0.0	0.0
911	rs42380964	4694414	0.0	0.0	0.0	0.0	0.0	0.0
912	rs42380948	4695232	0.0	0.0	0.0	0.0	0.0	0.0
913	rs42379925	4696646	0.0	0.0	0.0	0.0	0.0	0.0
914	rs109590954	4705630	0.5	0.0	0.0	0.0	0.0	0.0
915	rs137560973	4715749	0.0	0.0	0.0	0.0	0.0	0.0
916	rs110259023	4720279	0.0	0.0	0.0	0.0	0.0	0.0
917	rs133232776	4725371	0.0	0.0	0.0	0.0	0.0	0.0
918	rs137227763	4729384	0.0	0.0	0.0	0.0	0.1	0.1
919	rs110690389	4730352	0.0	0.0	0.0	0.0	0.0	0.0
920	rs110156135	4731982	0.0	0.0	0.0	0.0	0.0	0.0
921	rs41570697	4733016	0.0	0.0	0.0	0.0	0.0	0.0
922	rs42379833	4738378	0.0	0.0	0.0	0.0	0.0	0.0
923	rs42379015	4741403	0.0	0.0	0.0	0.0	0.0	0.0
924	rs133881683	4742655	0.0	0.0	0.0	0.0	0.0	0.0
925	rs135191687	4746049	0.0	0.0	0.0	0.0	0.0	0.0
926	rs42378985	4748591	0.0	0.0	0.0	0.0	0.0	0.0
927	rs42378993	4753976	0.0	0.0	0.0	0.0	0.0	0.0
928	rs110255485	4755215	0.2	0.5	0.1	0.0	0.0	0.0
929	rs109764892	4758401	0.0	0.0	0.0	0.0	0.0	0.0
930	rs137127962	4765010	0.0	0.0	0.0	0.0	0.0	0.0
931	rs135026236	4772398	0.0	0.0	0.0	0.0	0.0	0.0
932	rs42378961	4777444	0.0	0.0	0.0	0.1	0.0	0.1
933	rs42378960	4784666	0.0	0.0	0.0	0.1	0.1	0.3
934	rs42378942	4789340	0.0	0.0	0.0	0.0	0.0	0.0
935	rs110306972	4790859	0.0	0.0	0.0	0.0	0.0	0.0
936	rs42378305	4806746	0.0	0.0	0.0	0.0	0.0	0.0
937	rs42378307	4808506	0.0	0.0	0.0	0.0	0.0	0.0
938	rs42378267	4839369	0.0	0.0	0.0	-0.2	0.0	0.0
939	rs42378266	4840832	0.0	0.0	0.0	-0.2	0.0	0.0
940	rs42378263	4842028	0.0	0.0	0.0	-0.1	0.0	0.0
941	rs133937942	4852679	0.0	0.0	0.0	0.0	0.0	0.0
942	rs41607953	4859628	0.0	0.0	0.0	0.0	0.0	0.0
943	rs135843071	4863498	1.6	0.8	0.0	-0.1	0.0	0.0
944	rs42377824	4866617	0.0	0.0	0.0	0.0	0.0	0.0
945	rs42377827	4867900	0.0	0.0	0.0	0.0	0.0	0.0
946	rs110890469	4875454	0.0	0.0	0.0	0.0	0.0	0.0
947	rs42378243	4879155	0.0	0.0	0.0	0.0	0.0	0.0
948	rs29012013	4881303	0.0	0.0	0.0	0.0	0.0	0.0
949	rs110996285	4883916	0.1	0.0	0.0	0.1	0.0	0.0
950	rs42377806	4894129	0.0	0.0	0.0	0.0	0.0	0.0
951	rs135685118	4895155	0.0	0.0	0.0	0.0	0.0	0.0
952	rs109852642	4896494	0.0	0.0	0.0	0.0	0.0	0.0
953	rs109892621	4898551	0.0	0.0	0.0	0.0	0.0	0.0
954	rs109704443	4899112	0.0	0.0	0.0	0.0	0.0	0.0
955	rs109638222	4900486	0.0	0.1	0.0	0.0	0.0	0.0
956	rs42377799	4902510	0.0	0.1	0.0	0.0	0.0	0.0
957	rs136086659	4903394	0.0	0.1	0.0	0.0	0.0	0.0
958	rs110807384	4906536	0.0	0.0	0.0	0.0	0.0	0.0
959	rs110444720	4907772	0.0	0.0	0.0	0.0	0.0	0.0
960	rs136545771	4909573	0.0	0.0	0.0	0.0	0.0	0.0
961	rs109435280	4912606	0.0	0.0	0.0	0.0	0.0	0.0
962	rs42377126	4917530	0.0	0.0	0.0	0.0	0.0	0.0
963	rs42377758	4929686	0.0	0.0	0.0	0.0	0.0	0.0
964	rs42377767	4931001	0.0	0.0	0.0	0.0	0.0	0.0
965	rs42377774	4932283	0.0	0.0	0.0	0.0	0.0	0.0
966	rs42377779	4933467	0.0	0.0	0.0	0.0	0.0	0.0
967	rs42377118	4937235	0.0	0.0	0.0	0.0	0.0	0.0
968	rs42377112	4939264	0.0	0.0	0.0	0.0	0.0	0.0
969	rs42377109	4940762	0.0	0.0	0.0	0.0	0.0	0.0
970	rs42377106	4941314	0.0	0.0	0.0	0.0	0.0	0.0
971	rs136724809	4943088	0.0	0.0	0.0	0.0	0.0	0.0
972	rs42377096	4944645	0.0	0.2	0.0	0.0	0.0	0.0
973	rs42377090	4947403	0.0	0.2	0.0	0.0	0.0	0.0
974	rs42377083	4949667	0.0	0.0	0.0	0.0	0.0	0.0
975	rs42377077	4952958	0.0	0.0	0.0	0.0	0.0	0.0
976	rs136392247	4954379	0.0	0.0	0.0	0.0	0.0	0.0
977	rs109353950	4956323	0.0	0.0	0.0	0.0	0.0	0.0
978	rs42377046	4957005	0.0	0.0	0.0	0.0	0.0	0.0
979	rs42377061	4958276	0.0	0.0	0.0	0.0	0.0	0.0
980	rs136940575	4959944	0.0	0.0	0.0	0.0	0.0	0.0
981	rs134948600	4963787	0.0	0.0	0.0	0.0	0.0	0.0
982	rs110081865	4973274	0.0	0.1	0.0	0.0	0.0	0.0
983	rs133844512	4976843	0.0	0.0	0.0	0.0	0.0	0.0
984	rs137116674	5004568	0.0	0.0	0.0	0.0	0.0	0.0
985	rs135580051	5009263	0.0	0.0	0.0	0.0	0.0	0.0
986	rs133646764	5018128	0.1	0.0	0.0	0.0	0.0	0.0
987	rs134650734	5022989	0.0	0.0	0.0	0.0	0.0	0.0
988	rs29009750	4693480	0.0	0.0	0.0	0.0	0.0	0.0
989	rs29009754	4693682	0.0	0.0	0.0	0.0	0.0	0.0
990	rs133227401	5029857	0.0	0.0	0.0	0.0	0.0	0.0
991	rs135008160	5032110	0.0	0.0	0.0	0.0	0.0	0.0
992	rs137832579	5037494	0.0	0.0	0.0	0.0	0.0	0.0
993	rs135972236	5049985	0.0	0.0	0.0	0.0	0.0	0.0
994	rs135189558	5060216	0.0	0.0	0.0	0.0	0.0	0.0
995	rs136028402	5060975	0.0	0.0	0.0	0.0	0.0	0.0
996	rs133690318	5061679	0.0	0.0	0.0	0.0	0.0	0.0
997	rs135004867	5064339	0.0	0.0	0.0	0.0	0.0	0.0
998	rs136702787	5067190	1.1	1.1	0.0	0.0	0.0	0.0
999	rs133814001	5071330	0.0	0.0	0.0	0.0	0.0	0.0
1000	rs137405374	5077636	0.0	0.0	0.0	0.0	0.0	0.0
1001	rs132666207	5079135	0.0	0.0	0.0	0.0	0.0	0.0
1002	rs134839404	5080633	0.0	0.0	0.0	0.0	0.0	0.0
1003	rs132978990	5090689	0.0	0.0	0.0	0.0	0.0	0.0
1004	rs137113940	5095901	0.0	0.0	0.0	0.0	0.0	0.0
1005	rs135569124	5101374	0.0	0.0	0.0	0.0	0.0	0.0
1006	rs43741272	5109812	0.0	0.0	0.1	0.9	1.4	0.8
1007	rs133257360	5124756	0.0	0.0	0.0	0.0	0.0	0.0
1008	rs134499340	5126614	0.0	0.0	0.0	0.0	0.0	0.0
1009	rs136165151	5127254	0.0	0.0	0.0	0.0	0.0	0.0
1010	rs29013463	5128166	0.0	0.0	0.0	0.0	0.0	0.0
1011	rs133852889	5130976	0.0	0.0	0.0	0.0	0.0	0.0
1012	rs137248815	5135656	0.0	0.0	0.0	0.0	0.0	0.0
1013	rs135967901	5136640	0.0	0.0	0.0	0.0	0.0	0.0
1014	rs137012873	5138801	0.0	0.0	0.0	0.0	0.0	0.0
1015	rs135179534	5140451	0.0	0.0	0.0	0.0	0.0	0.0
1016	rs133000504	5141875	0.0	0.0	0.0	0.0	0.0	0.0
1017	rs133997249	5144955	0.0	0.0	0.0	0.0	0.0	0.0
1018	rs133145229	5153655	0.0	0.0	0.0	0.0	0.0	0.0
1019	rs134241890	5158977	0.0	0.0	0.0	0.0	0.0	0.0
1020	rs137567239	5161362	0.0	0.0	0.0	0.0	0.0	0.0
1021	rs132685048	5163722	0.0	0.0	0.0	0.0	0.0	0.0
1022	rs137066035	5167689	0.0	0.0	0.0	0.0	0.0	0.0
1023	rs135680098	5168813	0.0	0.0	0.0	0.0	0.0	0.0
1024	rs133413114	5169757	0.0	0.0	0.0	0.0	0.0	0.0
1025	rs134652125	5170902	0.0	0.0	0.0	0.0	0.0	0.0
1026	rs135349549	5171808	0.0	0.0	0.0	0.0	0.0	0.0
1027	rs136836077	5172491	0.0	0.0	0.0	0.0	0.0	0.0
1028	rs134739992	5177164	0.0	0.0	0.0	0.0	0.0	0.0
1029	rs137741381	5178289	0.0	0.0	0.0	0.0	0.0	0.0
1030	rs133767130	5179621	0.0	0.0	0.0	0.0	0.0	0.0
1031	rs137221773	5195442	0.1	0.0	0.0	0.0	0.0	0.0
1032	rs136543604	5197961	0.0	0.0	0.0	0.0	0.0	0.0
1033	rs134179837	5198785	0.0	-0.2	0.0	0.0	0.0	0.0
1034	rs135671072	5199894	0.0	0.0	0.0	0.0	0.0	0.0
1035	rs136386126	5202070	0.0	0.0	0.0	0.0	0.0	0.0
1036	rs137010551	5204663	0.0	0.0	0.0	0.0	0.0	0.0
1037	rs135402469	5205866	0.0	0.0	0.0	0.0	0.0	0.0
1038	rs136654206	5207903	0.0	0.0	0.0	0.0	0.0	0.0
1039	rs132965031	5221552	0.1	0.0	0.0	0.0	0.0	0.0
1040	rs134232447	5224613	0.0	0.0	0.0	0.0	0.0	0.0
1041	rs110964840	5241338	0.0	0.0	0.0	0.0	0.0	0.0
1042	rs135911813	5242107	0.0	0.0	0.0	0.0	0.0	0.0
1043	rs109526554	5243030	0.0	0.0	0.0	0.0	0.0	0.0
1044	rs42484271	5250621	0.0	0.0	0.0	0.0	0.0	0.0
1045	rs136390366	5260566	0.0	0.7	0.3	0.0	0.0	0.1
1046	rs110179178	5261546	0.0	0.0	0.0	0.0	0.0	0.0
1047	rs135057632	5283618	0.0	0.0	0.0	0.0	0.0	0.0
1048	rs109740801	5287913	0.0	0.0	0.0	0.0	0.0	0.0
1049	rs110695508	5291098	0.0	0.0	0.0	0.0	0.0	0.0
1050	rs135299811	5296276	0.0	0.0	0.0	0.0	0.0	0.0
1051	rs110850726	5300921	0.0	0.0	0.0	0.0	0.0	0.0
1052	rs136651521	5311724	0.0	0.0	0.0	0.0	0.0	0.0
1053	rs134214485	5315936	0.0	0.0	0.0	0.0	0.0	0.0
1054	rs137556906	5320232	0.0	0.0	0.0	0.0	0.0	0.0
1055	rs41616448	5324891	0.0	0.0	0.0	0.0	0.0	0.0
1056	rs133477740	5332272	0.0	0.0	0.0	0.0	0.0	0.0
1057	rs29021083	5732126	0.0	0.0	0.0	0.0	0.0	0.0
1058	rs134647611	5577663	0.0	0.0	0.0	0.0	0.0	0.0
1059	rs41681277	5586666	0.0	0.0	0.0	0.0	0.0	0.0
1060	rs110633570	5590620	0.0	0.0	0.0	0.0	0.0	0.0
1061	rs109094388	5591524	0.0	0.0	0.0	0.0	0.0	0.0
1062	rs136827082	5592101	0.0	0.0	0.0	0.0	0.0	0.0
1063	rs29027603	5594384	0.0	0.0	0.0	0.0	0.0	0.0
1064	rs41627513	5597692	0.0	0.0	0.0	0.0	0.0	0.0
1065	rs109195906	5604934	0.0	0.0	0.0	0.0	0.0	0.0
1066	rs110422755	5607652	0.0	0.0	0.0	0.0	0.0	0.0
1067	rs109609024	5608734	0.0	0.0	0.0	0.0	0.0	0.0
1068	rs41681268	5609881	0.0	0.0	0.0	0.0	0.0	0.0
1069	rs133128309	5616177	0.8	1.1	0.0	0.0	0.0	0.0
1070	rs41680686	5623697	0.0	0.0	0.0	0.0	0.0	0.0
1071	rs135013251	5628236	0.0	0.0	0.0	0.0	0.0	0.0
1072	rs41680699	5633598	0.0	0.0	0.0	0.0	0.0	0.0
1073	rs41680703	5637598	0.0	0.0	0.0	0.0	0.0	0.0
1074	rs41681245	5644555	0.0	0.0	0.0	0.0	0.0	0.0
1075	rs134625627	5645828	0.0	0.0	0.0	0.0	0.0	0.0
1076	rs41681261	5647856	0.0	0.0	0.0	0.0	0.0	0.0
1077	rs133472589	5650030	0.0	0.0	0.0	0.0	0.0	0.0
1078	rs41680671	5652169	0.0	0.0	0.0	0.0	0.0	0.0
1079	rs110991148	5654156	0.0	0.0	0.0	0.0	0.0	0.0
1080	rs133352731	5656891	0.8	1.1	0.0	0.0	0.0	0.0
1081	rs41680653	5659304	0.0	0.1	0.0	0.0	0.0	0.0
1082	rs41680661	5660241	0.0	0.1	0.0	0.0	0.0	0.0
1083	rs109942049	5661577	0.0	0.0	0.0	0.0	0.0	0.0
1084	rs108973700	5662657	0.0	0.0	0.0	0.0	0.0	0.0
1085	rs109410774	5665394	0.0	0.0	0.0	0.0	0.0	0.0
1086	rs134588347	5666130	0.0	0.0	0.0	0.0	0.0	0.0
1087	rs133929355	5674672	0.0	0.0	0.0	0.0	0.0	0.0
1088	rs110233603	5680883	0.0	0.0	0.0	0.0	0.0	0.0
1089	rs41680634	5685465	0.8	0.9	0.2	0.0	0.0	0.0
1090	rs134061419	5687775	0.0	0.0	0.0	0.0	0.0	0.0
1091	rs41679174	5690382	0.0	0.0	0.0	0.0	0.0	0.0
1092	rs41679187	5691790	0.0	0.0	0.0	0.0	0.0	0.0
1093	rs41679191	5692711	0.0	0.0	0.0	0.0	0.0	0.0
1094	rs41679216	5694439	0.0	0.0	0.0	0.0	0.0	0.0
1095	rs41679840	5695821	0.0	0.0	0.0	0.0	0.0	0.0
1096	rs29020819	5924750	0.2	0.3	0.0	0.0	0.0	0.0
1097	rs29020820	5924974	0.3	0.1	0.0	0.0	0.0	0.0
1098	rs29020821	5925054	0.2	0.3	0.0	0.0	0.0	0.0
1099	rs41679877	5700728	0.0	0.0	0.0	0.0	0.0	0.0
1100	rs41679923	5706832	0.0	0.0	0.0	0.0	0.0	0.0
1101	rs41654371	5709625	0.0	0.0	0.0	0.0	0.0	0.0
1102	rs110575669	5712408	0.0	0.0	0.0	0.0	0.0	0.0
1103	rs43473911	5713474	0.0	0.0	0.0	0.0	0.0	0.0
1104	rs43473913	5715954	0.0	0.0	0.0	0.0	0.0	0.0
1105	rs43473915	5717421	0.0	0.0	0.0	0.0	0.0	0.0
1106	rs110505004	5718711	0.0	0.0	0.0	0.0	0.0	0.0
1107	rs43473926	5723999	0.0	0.0	0.0	0.0	0.0	0.0
1108	rs43474335	5734402	0.0	0.0	0.0	0.0	0.0	0.0
1109	rs134566817	5735219	0.0	0.0	0.0	0.0	0.0	0.0
1110	rs136542165	5737027	0.0	0.0	0.0	0.0	0.0	0.0
1111	rs43474342	5737984	0.0	0.0	0.0	0.0	0.0	0.0
1112	rs43474347	5738606	0.0	0.0	0.0	0.0	0.0	0.0
1113	rs133923276	5745197	0.0	0.0	0.0	0.0	0.0	0.0
1114	rs137513608	5748674	0.0	0.0	0.0	0.0	0.0	0.0
1115	rs132955916	5753678	0.0	0.0	0.0	0.0	0.0	0.0
1116	rs137114708	5760200	0.0	0.0	0.0	0.0	0.0	0.0
1117	rs135025644	5762741	0.0	0.0	0.0	0.0	0.0	0.0
1118	rs132964910	5767330	0.0	0.0	0.0	0.0	0.0	0.0
1119	rs41681601	5774000	0.0	0.0	0.0	0.0	0.0	0.0
1120	rs41681599	5777019	0.0	0.0	0.0	0.0	0.0	0.0
1121	rs109034001	5778805	0.0	0.0	0.0	0.0	0.0	0.0
1122	rs41681595	5780314	0.0	0.0	0.0	0.0	0.0	0.0
1123	rs137687954	5783593	0.0	0.0	0.0	0.0	0.0	0.1
1124	rs41681588	5787264	0.0	0.0	0.0	0.0	0.0	0.0
1125	rs110284573	5788189	0.0	0.0	0.0	0.0	0.0	0.0
1126	rs41627574	5795316	0.1	0.0	0.0	0.0	0.0	0.0
1127	rs41681576	5797602	0.0	0.0	0.0	0.0	0.0	0.0
1128	rs133684354	5799682	0.0	0.3	0.3	0.0	0.0	0.0
1129	rs135240302	5800793	0.0	0.0	0.0	0.0	0.0	0.0
1130	rs41681570	5803860	0.0	0.0	0.0	0.0	0.0	0.0
1131	rs41681559	5807919	0.0	0.0	0.0	0.0	0.0	0.0
1132	rs109132442	5820077	0.0	0.0	0.0	0.0	0.0	0.0
1133	rs41674913	5821114	0.0	0.0	0.0	0.0	0.0	0.0
1134	rs41674898	5822574	0.0	0.0	0.0	0.0	0.0	0.0
1135	rs41674868	5827434	0.0	0.0	0.0	0.0	0.0	0.0
1136	rs41674845	5831033	0.0	0.0	0.0	0.0	0.0	0.0
1137	rs41674922	5845618	0.0	0.0	0.0	0.0	0.0	0.0
1138	rs109152498	5846312	0.0	0.0	0.0	0.0	0.0	0.0
1139	rs41674927	5850002	0.0	0.0	0.0	0.0	0.0	0.0
1140	rs135491078	5850804	0.0	0.0	0.0	0.0	0.0	0.0
1141	rs136674287	5852173	0.0	0.0	0.0	0.0	0.0	0.0
1142	rs109239238	5857918	0.0	0.0	0.0	0.0	0.0	0.0
1143	rs136237387	5858480	0.0	0.0	0.0	0.0	0.0	0.0
1144	rs109505623	5859806	0.0	0.0	0.0	0.0	0.0	0.0
1145	rs109515793	5862772	0.0	0.0	0.0	0.0	0.0	0.0
1146	rs110756213	5871584	0.0	0.0	0.0	0.0	0.0	0.0
1147	rs41675633	5874464	0.1	0.0	0.0	0.0	0.0	0.0
1148	rs41675649	5881864	0.0	0.0	0.0	0.0	0.0	0.0
1149	rs41675652	5883200	0.0	0.0	0.0	0.0	0.0	0.0
1150	rs42997454	5908914	0.0	0.0	0.0	0.0	0.0	0.0
1151	rs42997455	5910426	0.0	0.0	0.0	0.0	0.0	0.0
1152	rs133805405	5931439	0.0	0.0	0.0	0.0	0.0	0.0
1153	rs110807955	5937554	0.0	0.0	0.0	0.0	0.0	0.0
1154	rs137423526	5941740	0.0	0.0	0.0	0.0	0.0	0.0
1155	rs42695082	5945363	0.0	0.0	0.0	0.0	0.0	0.0
1156	rs134460322	5946623	0.0	0.0	0.0	0.0	0.0	0.0
1157	rs42695092	5947551	0.0	0.0	0.0	0.0	0.0	0.0
1158	rs133044526	5951145	0.0	0.0	0.0	0.0	0.0	0.0
1159	rs134613132	5954959	0.0	0.0	0.0	0.0	0.0	0.0
1160	rs135480865	5970135	0.0	0.0	0.0	0.0	0.0	0.0
1161	rs42695077	5973424	0.0	0.0	0.0	0.0	0.0	0.0
1162	rs134741689	5976296	0.0	0.0	0.0	0.0	0.0	0.0
1163	rs109214259	5982845	0.0	0.0	0.0	0.0	0.0	0.0
1164	rs110049860	5983560	0.0	0.0	0.0	0.0	0.0	0.0
1165	rs134487291	5987367	0.0	0.0	0.0	0.0	0.0	0.0
1166	rs42694143	5988128	0.0	0.0	0.0	0.0	0.0	0.0
1167	rs41615423	5992621	0.0	0.0	0.0	0.0	0.0	0.0
1168	rs41566597	6226281	0.0	0.0	0.0	0.0	0.0	0.0
1169	rs42694214	5994197	0.0	0.0	0.0	0.0	0.0	0.0
1170	rs110673532	5998149	0.0	0.0	0.0	0.0	0.0	0.0
1171	rs42693402	6000625	0.0	0.0	0.0	0.0	0.0	0.0
1172	rs137011134	6002979	0.0	0.0	0.0	0.0	0.0	0.0
1173	rs42693348	6005365	0.0	0.0	0.0	0.0	0.0	0.0
1174	rs42693332	6013334	0.6	0.1	0.0	0.0	0.0	0.0
1175	rs42692417	6014977	0.6	0.1	0.0	0.0	0.0	0.0
1176	rs42692412	6015867	0.5	0.1	0.0	0.0	0.0	0.0
1177	rs133076890	6016636	0.6	0.1	0.0	0.0	0.0	0.0
1178	rs42692398	6018320	0.6	0.1	0.0	0.0	0.0	0.0
1179	rs109014009	6019472	0.6	0.1	0.0	0.0	0.0	0.0
1180	rs108944948	6021794	0.6	0.1	0.0	0.0	0.0	0.0
1181	rs42692367	6023131	0.6	0.1	0.0	0.0	0.0	0.0
1182	rs42692353	6026493	0.6	0.1	0.0	0.0	0.0	0.0
1183	rs42691828	6028965	0.6	0.1	0.0	0.0	0.0	0.0
1184	rs133401471	6032456	0.6	0.1	0.0	0.0	0.0	0.0
1185	rs43185128	6033236	0.6	0.1	0.0	0.0	0.0	0.0
1186	rs135337506	6034893	0.6	0.1	0.0	0.0	0.0	0.0
1187	rs43149287	6038238	0.6	0.1	0.0	0.0	0.0	0.0
1188	rs134730220	6040582	0.6	0.1	0.0	0.0	0.0	0.0
1189	rs43140401	6041632	0.6	0.1	0.0	0.0	0.0	0.0
1190	rs43140394	6043117	0.6	0.1	0.0	0.0	0.0	0.0
1191	rs43140390	6044432	0.6	0.1	0.0	0.0	0.0	0.0
1192	rs43140384	6045295	0.6	0.1	0.0	0.0	0.0	0.0
1193	rs134086776	6046601	0.6	0.1	0.0	0.0	0.0	0.0
1194	rs43140372	6047502	0.6	0.1	0.0	0.0	0.0	0.0
1195	rs43140363	6049058	0.6	0.0	0.0	0.0	0.0	0.0
1196	rs43140355	6049832	0.6	0.1	0.0	0.0	0.0	0.0
1197	rs43140341	6050613	0.6	0.1	0.0	0.0	0.0	0.0
1198	rs43149330	6051904	0.6	0.1	0.0	0.0	0.0	0.0
1199	rs43149316	6052851	0.6	0.1	0.0	0.0	0.0	0.0
1200	rs41675659	6058999	0.6	0.1	0.0	0.0	0.0	0.0
1201	rs137394583	6062442	0.6	0.1	0.0	0.0	0.0	0.0
1202	rs132957452	6063523	0.6	0.1	0.0	0.0	0.0	0.0
1203	rs41675685	6069080	0.6	0.1	0.0	0.0	0.0	0.0
1204	rs133250516	6079164	0.3	0.0	0.0	0.0	0.0	0.0
1205	rs137061999	6079879	0.4	0.2	0.0	0.0	0.0	0.0
1206	rs109273172	6082154	0.6	0.1	0.0	0.0	0.0	0.0
1207	rs136826797	6091281	0.3	0.0	0.0	0.0	0.0	0.0
1208	rs110005985	6095087	0.5	0.1	0.0	0.0	0.0	0.0
1209	rs134595470	6098678	2.6	0.5	0.0	0.0	0.0	0.0
1210	rs136386206	6102537	0.4	0.2	0.0	0.0	0.0	0.0
1211	rs133676063	6103740	0.6	0.1	0.0	0.0	0.0	0.0
1212	rs135228536	6108096	0.6	0.1	0.0	0.0	0.0	0.0
1213	rs29024442	6132754	0.6	0.1	0.0	0.0	0.0	0.0
1214	rs136494579	6155204	0.0	0.0	0.0	0.0	0.0	0.0
1215	rs110362086	6168638	0.0	0.0	0.0	0.0	0.0	0.0
1216	rs109374118	6170908	1.7	0.3	0.0	0.0	0.0	0.0
1217	rs109735712	6173128	0.0	0.0	0.0	0.0	0.0	0.0
1218	rs135071235	6174617	0.0	0.0	0.0	0.0	0.0	0.0
1219	rs132677331	6177994	0.0	0.0	0.0	0.0	0.0	0.0
1220	rs133601424	6179336	0.0	0.0	0.0	0.0	0.0	0.0
1221	rs135296783	6180885	0.0	0.0	0.0	0.0	0.0	0.0
1222	rs132949346	6183700	0.0	0.0	0.0	0.0	0.0	0.0
1223	rs134208155	6184363	0.0	0.0	0.0	0.0	0.0	0.0
1224	rs137534939	6186714	0.0	0.0	0.0	0.0	0.0	0.0
1225	rs133021706	6187455	0.0	0.0	0.0	0.0	0.0	0.0
1226	rs41566167	6189161	0.0	0.0	0.0	0.0	0.0	0.0
1227	rs41566168	6189070	0.0	0.0	0.0	0.0	0.0	0.0
1228	rs137134186	6189637	0.0	0.0	0.0	0.0	0.0	0.0
1229	rs136233192	6190954	0.0	0.0	0.0	0.0	0.0	0.0
1230	rs109184643	6191659	1.7	0.3	0.0	0.0	0.0	0.0
1231	rs109427889	6197832	0.0	0.0	0.0	0.0	0.0	0.0
1232	rs109974551	6199611	0.0	0.0	0.0	0.0	0.0	0.0
1233	rs136382275	6201410	0.0	0.0	0.0	0.0	0.0	0.0
1234	rs136824445	6202918	0.0	0.0	0.0	0.0	0.0	0.0
1235	rs134590526	6206505	0.0	0.0	0.0	0.0	0.0	0.0
1236	rs137708019	6210801	0.0	0.0	0.0	0.0	0.0	0.0
1237	rs133924293	6212189	0.9	0.1	0.0	0.0	0.0	0.0
1238	rs109195491	6213372	0.0	0.0	0.0	0.0	0.0	0.0
1239	rs136006661	6214912	0.0	0.0	0.0	0.0	0.0	0.0
1240	rs133745851	6215826	0.0	0.0	0.0	0.0	0.0	0.0
1241	rs135031209	6219759	0.0	0.0	0.0	0.0	0.0	0.0
1242	rs110757782	6222132	0.9	0.1	0.0	0.0	0.0	0.0
1243	rs136959387	6223604	0.0	0.0	0.0	0.0	0.0	0.0
1244	rs41566595	6226308	0.0	0.0	0.0	0.0	0.0	0.0
1245	rs110139667	6244276	0.0	0.0	0.0	0.0	0.0	0.0
1246	rs133038302	6248462	0.0	0.0	0.0	0.0	0.0	0.0
1247	rs134613469	6250696	0.0	0.0	0.0	0.0	0.0	0.0
1248	rs136080079	6253158	0.0	0.0	0.0	0.0	0.0	0.0
1249	rs133514951	6254522	0.0	0.0	0.0	0.0	0.0	0.0
1250	rs137294489	6257662	0.0	0.0	0.0	0.0	0.0	0.0
1251	rs134556392	6272021	0.0	0.0	0.0	0.0	0.0	0.0
1252	rs136154489	6277500	0.0	0.0	0.0	0.0	0.0	0.0
1253	rs133776205	6280275	0.0	0.0	0.0	0.0	0.0	0.0
1254	rs110227784	6282908	0.0	0.0	0.0	0.0	0.0	0.0
1255	rs109673833	6285480	0.0	0.0	0.0	0.0	0.0	0.0
1256	rs133917929	6291482	0.0	0.0	0.0	0.0	0.0	0.0
1257	rs41659129	6434622	0.0	0.0	0.0	0.0	0.0	0.0
1258	rs135617917	6310890	0.0	0.0	0.0	0.0	0.0	0.0
1259	rs42279656	6327469	0.8	0.0	0.0	0.0	0.0	0.0
1260	rs135697086	6328238	0.0	0.0	0.2	0.0	0.0	0.0
1261	rs109497524	6333625	0.2	0.0	0.0	0.0	0.0	0.0
1262	rs134054009	6343393	0.0	0.0	0.3	0.0	0.0	0.0
1263	rs110517872	6344658	0.0	0.0	0.3	0.2	0.0	0.0
1264	rs42279678	6350039	0.1	0.0	0.0	0.0	0.0	0.0
1265	rs42279699	6354409	0.0	0.0	0.0	0.0	0.0	0.0
1266	rs134133352	6355247	0.0	0.0	0.0	0.0	0.0	0.0
1267	rs135338965	6356524	0.0	0.0	0.0	0.0	0.0	0.0
1268	rs109446257	6358403	0.0	0.0	0.0	0.0	0.0	0.0
1269	rs134698105	6360830	0.0	0.0	0.0	0.0	0.0	0.0
1270	rs42279709	6361559	0.0	0.0	0.0	0.0	0.0	0.0
1271	rs136771556	6366748	0.0	0.0	0.0	0.0	0.0	0.0
1272	rs134087191	6382123	0.0	0.0	0.0	0.0	0.0	0.0
1273	rs135653365	6388864	0.0	0.0	0.0	0.0	0.0	0.0
1274	rs29015232	6396120	0.0	0.0	0.0	0.0	0.0	0.0
1275	rs133874222	6401693	0.0	0.0	0.0	0.0	0.0	0.0
1276	rs109490154	6402417	0.0	0.0	0.0	0.1	0.0	0.1
1277	rs42279727	6409634	0.0	0.0	0.0	0.1	0.0	0.1
1278	rs137112507	6410377	0.0	0.0	0.0	0.0	0.0	0.0
1279	rs134922467	6420836	0.0	0.0	0.0	0.0	0.0	0.0
1280	rs42280437	6426407	0.0	0.0	0.0	0.0	0.0	0.0
1281	rs110292779	6429961	0.0	0.0	0.0	0.0	0.0	0.0
1282	rs42280440	6431009	0.1	0.0	0.0	0.0	0.0	0.0
1283	rs42280446	6433462	0.0	0.0	0.0	0.0	0.0	0.0
1284	rs41659130	6434606	0.0	0.0	0.0	0.0	0.0	0.0
1285	rs42280457	6437708	0.0	0.0	0.0	0.0	0.0	0.0
1286	rs42280462	6438744	0.0	0.0	0.0	0.0	0.0	0.0
1287	rs42280470	6439554	0.0	0.0	0.0	0.0	0.0	0.0
1288	rs42280503	6441064	0.0	0.0	0.0	0.0	0.0	0.0
1289	rs42280488	6442319	0.0	0.0	0.0	0.0	0.0	0.0
1290	rs41660031	6460644	1.4	2.1	0.7	0.0	0.0	0.0
1291	rs42281241	6470519	0.0	0.0	0.0	0.0	0.0	0.0
1292	rs42281240	6471677	0.0	0.0	0.0	0.0	0.0	0.0
1293	rs42281236	6472693	1.1	0.5	0.0	0.0	0.0	0.0
1294	rs42281245	6475429	0.0	0.0	0.0	0.0	0.0	0.0
1295	rs42281248	6476001	0.0	0.0	0.0	0.0	0.0	0.0
1296	rs42281253	6477808	0.0	0.0	0.0	0.0	0.0	0.0
1297	rs132680631	6480807	0.0	0.0	0.0	0.0	0.0	0.0
1298	rs42281272	6481573	0.0	0.0	0.0	0.0	0.0	0.0
1299	rs42281283	6482308	0.0	0.0	0.0	0.0	0.0	0.0
1300	rs137108195	6486095	0.0	0.1	0.0	0.0	0.0	0.0
1301	rs42281308	6488530	0.0	0.0	0.0	0.0	0.1	0.0
1302	rs42281322	6491540	0.0	0.0	0.0	0.0	0.1	0.0
1303	rs42282032	6492447	0.0	0.0	0.0	0.0	0.1	0.0
1304	rs137636138	6493090	0.0	0.0	0.0	0.0	0.1	0.0
1305	rs42282051	6494442	0.0	0.0	0.0	0.0	0.1	0.0
1306	rs42282066	6495442	0.1	0.0	0.0	0.0	0.0	0.0
1307	rs135044859	6496435	0.1	0.0	0.0	0.0	0.0	0.0
1308	rs136378093	6497304	0.1	0.0	0.0	0.0	0.0	0.0
1309	rs133500206	6498421	0.5	0.5	0.0	0.0	0.0	0.0
1310	rs42282105	6505184	0.5	0.4	0.0	0.0	0.0	0.0
1311	rs42282081	6515245	0.0	0.0	0.0	0.0	0.0	0.0
1312	rs134866954	6519483	0.0	0.0	0.0	0.0	0.0	0.0
1313	rs42282124	6521179	0.0	0.0	0.2	1.0	0.8	0.3
1314	rs42282938	6523006	0.0	0.0	0.0	0.0	0.0	0.0
1315	rs42282979	6527856	0.1	0.0	0.0	0.0	0.0	0.0
1316	rs42282965	6529540	0.0	0.0	0.0	0.0	0.0	0.0
1317	rs42282963	6530474	0.1	0.0	0.0	0.0	0.0	0.0
1318	rs110175279	6536713	0.2	0.1	0.0	0.0	0.0	0.0
1319	rs137420294	6538173	0.0	0.0	0.0	0.0	0.0	0.0
1320	rs109150653	6540072	0.0	0.0	0.0	0.0	0.0	0.0
1321	rs109418280	6541173	0.0	0.0	0.0	0.0	0.0	0.0
1322	rs110432205	6543965	0.0	0.0	0.0	0.0	0.0	0.0
1323	rs109456203	6549551	0.0	0.0	0.0	0.0	0.0	0.0
1324	rs110564187	6557637	0.1	0.0	0.0	0.0	0.0	0.0
1325	rs110072119	6558821	0.3	0.0	0.0	0.0	0.0	0.0
1326	rs134732504	6561648	0.3	0.0	0.0	0.0	0.0	0.0
1327	rs133308412	6570469	0.0	0.0	0.0	0.0	0.0	0.0
1328	rs42282999	6574005	0.0	0.4	0.9	0.4	0.1	0.8
1329	rs42283001	6580747	0.1	0.7	0.5	0.0	0.0	0.0
1330	rs135756753	6589215	0.0	0.0	0.0	0.0	0.0	0.0
1331	rs42283006	6600008	0.0	0.3	1.3	1.1	0.8	1.7
1332	rs133778565	6614199	0.0	0.0	0.0	0.0	0.0	0.0
1333	rs41594770	6617276	0.0	0.2	1.0	0.8	0.5	1.3
1334	rs109565149	6620282	0.0	0.0	0.0	0.0	0.0	0.0
1335	rs133068537	6622100	0.0	1.4	1.4	0.8	0.4	1.4
1336	rs29017378	6637085	0.1	0.2	0.0	0.0	0.0	0.0
1337	rs137057781	6643145	1.0	0.9	0.1	0.0	0.0	0.0
1338	rs42283745	6650325	1.3	6.1	5.2	2.6	0.8	2.8
1339	rs41660037	6651521	1.2	2.4	1.2	0.1	0.0	0.5
1340	rs42283779	6678467	1.2	4.2	2.6	0.1	0.0	0.5
1341	rs42283784	6683656	0.0	1.9	2.3	0.6	0.0	0.8
1342	rs42283802	6686390	0.0	0.6	0.9	0.5	0.0	0.3
1343	rs109892531	6687083	0.0	1.7	2.4	0.6	0.0	0.8
1344	rs109772042	6689567	0.0	1.7	2.4	0.6	0.0	0.8
1345	rs108993665	6690558	0.0	1.6	2.2	0.5	0.0	0.6
1346	rs110659183	6692266	0.0	1.4	1.9	0.3	0.0	0.5
1347	rs109446116	6694219	0.0	1.4	1.9	0.3	0.0	0.5
1348	rs110116367	6695650	0.0	1.2	1.8	0.3	0.0	0.5
1349	rs110996526	6697179	2.7	0.5	0.0	0.0	0.0	0.0
1350	rs42283812	6705168	0.1	0.0	0.0	0.0	0.0	0.0
1351	rs42283809	6710276	0.0	0.5	0.0	0.0	0.0	0.0
1352	rs42283830	6720187	0.0	0.0	0.0	0.0	0.0	0.0
1353	rs134272915	6721632	0.0	0.0	0.0	0.0	0.0	0.0
1354	rs110493410	6724839	0.9	1.1	0.2	0.0	0.0	0.0
1355	rs42284681	6727301	0.0	0.0	0.0	0.0	0.0	0.0
1356	rs42284668	6729587	0.0	0.0	0.0	0.0	0.0	0.0
1357	rs42284649	6731225	0.0	0.0	0.0	0.0	0.0	0.0
1358	rs42284697	6734550	0.0	0.0	0.0	0.0	0.0	0.0
1359	rs42284709	6735614	0.0	0.0	0.0	0.0	0.0	0.0
1360	rs42284715	6736609	0.8	2.6	1.5	0.0	0.0	0.1
1361	rs42284718	6737493	0.8	2.6	1.5	0.0	0.0	0.1
1362	rs42285532	6744529	0.0	0.0	0.0	0.0	0.0	0.0
1363	rs42285536	6745677	0.0	0.0	0.0	0.0	0.0	0.0
1364	rs109026353	6751639	4.1	1.9	0.0	0.0	0.0	0.0
1365	rs42285591	6767736	2.2	0.8	0.0	0.0	0.0	0.0
1366	rs109253521	6793420	0.5	0.0	0.0	0.0	0.0	0.0
1367	rs42279845	6797334	0.0	0.0	0.0	0.1	0.2	0.3
1368	rs42279853	6807746	0.1	0.0	0.1	0.1	0.4	0.4
1369	rs109837788	6812345	2.3	4.0	1.6	0.0	0.0	0.0
1370	rs135049113	6813119	0.0	0.1	0.0	0.0	0.0	0.0
1371	rs42279871	6814890	0.0	0.0	0.0	0.0	0.0	0.0
1372	rs110769717	6815354	0.0	0.0	0.0	0.0	0.0	0.0
1373	rs137705029	6820824	0.0	0.0	0.0	0.0	0.0	0.0
1374	rs42279896	6821379	0.0	0.0	0.0	0.0	0.0	0.0
1375	rs42279919	6822805	0.0	0.0	0.0	0.0	0.0	0.0
1376	rs42279922	6824852	0.0	0.0	0.0	0.0	0.0	0.0
1377	rs42781777	6831575	0.0	0.0	0.0	0.0	0.0	0.0
1378	rs110705916	6834274	0.0	0.0	0.0	0.0	0.0	0.0
1379	rs134943583	6835002	0.0	0.0	0.0	0.0	0.0	0.0
1380	rs42781770	6835670	0.0	0.0	0.0	0.0	0.0	0.0
1381	rs42781764	6836408	0.1	0.0	0.0	0.0	0.0	0.0
1382	rs42781746	6838910	0.0	0.0	0.0	0.0	0.0	0.0
1383	rs42780921	6840733	0.0	0.0	0.0	0.0	0.0	0.0
1384	rs42780901	6843629	0.0	0.0	0.0	0.0	0.0	0.0
1385	rs109485980	6847339	3.6	0.9	0.0	0.0	0.0	0.0
1386	rs134522352	6848195	3.6	0.9	0.0	0.0	0.0	0.0
1387	rs136060819	6849129	3.6	0.9	0.0	0.0	0.0	0.0
1388	rs133676013	6850043	3.2	0.9	0.0	0.0	0.0	0.0
1389	rs42781787	6852772	2.5	0.5	0.0	0.0	0.0	0.0
1390	rs42781790	6853227	3.2	0.9	0.0	0.0	0.0	0.0
1391	rs135796451	6857813	0.0	0.6	0.8	0.2	0.0	0.6
1392	rs42781807	6859026	3.3	4.1	1.6	0.0	0.0	0.0
1393	rs42781809	6861365	1.4	0.1	0.0	0.0	0.0	0.0
1394	rs42781813	6863500	2.5	0.4	0.0	0.0	0.0	0.0
1395	rs133297100	6868606	2.6	0.9	0.0	0.0	0.0	0.0
1396	rs42782853	6872179	2.6	0.9	0.0	0.0	0.0	0.0
1397	rs42782852	6874047	0.4	0.1	0.0	0.0	0.0	0.0
1398	rs42782847	6878562	0.3	0.0	0.0	0.0	0.0	0.0
1399	rs42782844	6880072	0.1	0.0	0.0	0.0	0.0	0.0
1400	rs42781825	6883598	0.0	0.0	-0.1	0.0	0.0	0.0
1401	rs109690918	6903230	0.0	0.0	0.0	0.0	0.0	0.0
1402	rs43135571	6907703	0.0	0.0	0.0	0.0	0.0	0.0
1403	rs43135565	6909325	0.0	0.0	0.0	0.0	0.0	0.0
1404	rs132848617	6921819	0.0	0.1	0.4	0.5	0.2	0.2
1405	rs109415257	6923326	0.0	0.1	0.4	0.5	0.2	0.2
1406	rs43096547	6935327	0.0	0.0	0.0	0.0	0.0	0.0
1407	rs43096562	6941309	0.0	0.0	0.0	0.0	0.0	0.0
1408	rs43096580	6944406	0.0	0.0	0.0	0.0	0.0	0.0
1409	rs43096577	6947030	0.0	0.0	0.0	0.0	0.0	0.0
1410	rs43096571	6951708	0.0	0.0	0.0	0.0	0.0	0.0
1411	rs43096569	6954535	0.0	0.0	0.0	0.0	0.0	0.0
1412	rs43096564	6956134	0.0	0.1	0.3	0.0	0.0	0.0
1413	rs41585361	7044904	0.0	0.0	0.0	0.0	0.0	0.0
1414	rs109147215	6976952	0.0	0.0	0.0	0.0	0.0	0.0
1415	rs136396164	6977906	0.0	0.0	0.0	0.0	0.0	0.0
1416	rs41677027	6980365	0.0	0.0	0.0	0.0	0.0	0.0
1417	rs41602936	6982667	1.6	0.8	0.0	0.0	0.0	0.0
1418	rs110089490	6983209	0.0	0.0	0.0	0.0	0.0	0.0
1419	rs133040239	6985134	0.0	0.0	0.1	0.0	0.0	0.0
1420	rs41585365	6994253	0.0	0.0	0.0	0.0	0.0	0.0
1421	rs41676996	6995415	0.0	0.0	0.0	0.0	0.0	0.0
1422	rs41676998	6996013	0.0	0.0	0.0	0.0	0.0	0.0
1423	rs110485876	6996625	0.0	0.0	0.4	0.0	0.0	0.0
1424	rs41585363	6998031	0.0	0.2	1.1	0.3	0.1	0.5
1425	rs41677006	7003285	0.0	0.0	0.0	0.0	0.0	0.0
1426	rs109350218	7006149	0.0	0.0	0.2	0.0	0.0	0.0
1427	rs110314431	7008226	0.0	0.0	0.2	0.0	0.0	0.0
1428	rs41676986	7010142	0.0	0.0	0.0	0.1	0.0	0.0
1429	rs41676985	7012703	0.0	0.0	0.0	0.1	0.0	0.0
1430	rs110739375	7018251	0.0	0.0	0.3	0.0	0.0	0.1
1431	rs41676969	7021020	0.7	0.9	0.1	0.0	0.0	0.0
1432	rs109105581	7023265	0.0	0.0	0.2	0.0	0.0	0.0
1433	rs109860184	7023871	0.0	0.0	0.2	0.0	0.0	0.0
1434	rs41676967	7024820	0.0	0.0	0.0	0.0	0.0	0.0
1435	rs41676965	7027172	0.0	0.0	0.0	0.0	0.0	0.0
1436	rs41676963	7028693	0.0	0.0	0.1	0.0	0.0	0.0
1437	rs41676958	7029218	0.0	0.0	0.0	0.0	0.0	0.0
1438	rs41676943	7029859	0.0	0.0	0.0	0.0	0.0	0.0
1439	rs109541470	7030582	0.0	0.0	0.0	0.0	0.0	0.0
1440	rs109679287	7031647	0.0	0.0	0.0	0.0	0.0	0.0
1441	rs132937006	7032573	0.0	0.0	0.0	0.0	0.0	0.0
1442	rs134134256	7033465	0.0	0.0	0.0	0.0	0.0	0.0
1443	rs135331332	7034195	0.0	0.0	0.0	0.0	0.0	0.0
1444	rs136685579	7034726	0.0	0.0	0.0	0.0	0.0	0.0
1445	rs134253621	7036047	1.5	0.0	0.0	0.0	0.0	0.0
1446	rs41676623	7036925	0.0	0.0	0.0	0.0	0.0	0.0
1447	rs41676614	7040488	0.2	0.0	0.0	0.0	0.0	0.0
1448	rs41676617	7043233	0.0	0.0	0.0	0.0	0.0	0.0
1449	rs41676605	7052471	0.0	0.0	0.0	0.0	0.0	0.0
1450	rs109930245	7053194	0.0	0.0	0.0	0.0	0.0	0.0
1451	rs41676613	7053995	0.0	0.0	0.0	0.0	0.0	0.0
1452	rs43768441	7055402	0.0	0.0	0.0	0.1	0.1	0.1
1453	rs41676575	7056949	0.0	0.0	0.0	0.0	0.0	0.0
1454	rs133725144	7064799	0.1	0.0	0.0	0.0	0.0	0.0
1455	rs41676579	7065475	0.0	0.0	0.0	0.0	0.0	0.0
1456	rs41676582	7066255	0.1	0.0	0.0	0.0	0.0	0.0
1457	rs41585350	7144117	0.4	0.0	0.0	0.0	0.0	0.0
1458	rs110427587	7077652	0.0	0.0	0.0	0.0	0.0	0.0
1459	rs110158532	7079923	0.0	0.0	0.0	0.0	0.0	0.0
1460	rs109745889	7081901	0.0	0.0	0.0	0.0	0.0	0.0
1461	rs135433480	7083825	0.0	0.0	0.0	0.1	0.2	0.0
1462	rs109176525	7091674	0.0	0.0	0.0	0.0	0.0	0.0
1463	rs110499160	7093104	0.0	0.0	0.0	0.1	0.3	0.0
1464	rs137234198	7119540	0.1	1.0	0.5	0.0	0.0	0.0
1465	rs133301751	7129862	0.0	0.0	0.0	0.0	0.0	0.0
1466	rs134608693	7132707	0.0	0.0	0.0	0.0	0.0	0.0
1467	rs137807514	7144835	2.2	2.2	1.0	0.0	0.0	0.0
1468	rs132839345	7165542	0.6	0.3	0.0	0.0	0.0	0.0
1469	rs136801440	7173416	0.0	0.0	0.0	0.0	0.0	0.0
1470	rs109421982	7179215	0.1	0.0	0.0	0.0	0.0	0.0
1471	rs134864350	7180517	0.0	0.0	0.0	0.0	0.0	0.0
1472	rs110722303	7189048	0.0	0.0	0.0	0.0	0.0	0.0
1473	rs110891679	7215514	0.0	0.0	0.0	0.0	0.0	0.0
1474	rs133025308	7225942	0.6	0.9	0.3	0.0	0.0	0.0
1475	rs133723460	7228873	0.0	0.0	0.0	0.0	0.0	0.0
1476	rs137367241	7231717	0.0	0.0	0.0	0.0	0.0	0.0
1477	rs135558452	7242497	0.0	0.0	0.0	0.0	0.0	0.0
1478	rs134104702	7248447	0.9	0.3	0.0	0.0	0.0	0.0
1479	rs137543425	7261121	0.1	0.4	0.0	0.0	0.0	0.0
1480	rs109115091	7264645	2.7	1.3	0.0	0.0	0.0	0.0
1481	rs137345352	7273465	0.1	0.4	0.0	0.0	0.0	0.0
1482	rs136505634	7278137	0.5	1.0	0.1	0.0	0.0	0.0
1483	rs110492775	7284778	1.1	0.1	0.0	0.0	0.0	0.0
1484	rs136971196	7289120	1.6	0.0	0.0	0.0	0.0	0.0
1485	rs110671786	7294381	0.0	0.0	0.0	0.0	0.0	0.0
1486	rs110128115	7295613	0.4	0.0	0.0	0.0	0.0	0.0
1487	rs110261747	7299603	0.0	0.0	0.0	0.0	0.0	0.0
1488	rs135329131	7304832	0.2	0.0	0.0	0.0	0.0	0.0
1489	rs133467315	7341950	0.0	0.0	0.0	0.0	0.0	0.0
1490	rs135106454	7343870	0.0	0.0	0.0	0.0	0.0	0.0
1491	rs136395603	7349421	0.0	0.0	0.0	0.0	0.0	0.0
1492	rs133214967	7355085	0.0	0.0	0.0	0.0	0.0	0.0
1493	rs137347107	7357040	0.0	0.0	0.0	0.0	0.0	0.0
1494	rs109843956	7358665	0.0	0.0	0.0	0.0	0.0	0.0
1495	rs136232319	7361909	0.0	0.0	0.0	0.0	0.0	0.0
1496	rs136949158	7362721	0.0	0.0	0.0	0.0	0.0	0.0
1497	rs134947724	7369369	0.1	0.5	0.1	0.0	0.0	0.0
1498	rs136080863	7370424	0.1	0.5	0.1	0.0	0.0	0.0
1499	rs133810067	7371569	0.1	0.5	0.1	0.0	0.0	0.0
1500	rs135089486	7372219	0.1	0.5	0.1	0.0	0.0	0.0
1501	rs136610822	7374497	0.0	0.6	0.2	0.1	0.0	0.0
1502	rs137517323	7381751	0.1	0.5	0.1	0.0	0.0	0.0
1503	rs132896720	7386045	0.0	0.3	0.0	0.0	0.0	0.0
1504	rs133655341	7395876	0.0	0.0	0.0	0.0	0.0	0.0
1505	rs135790277	7406519	0.0	0.0	0.0	0.0	0.0	0.0
1506	rs136791279	7410202	0.0	0.0	0.0	0.0	0.0	0.0
1507	rs134556963	7412177	0.0	0.0	0.0	0.0	0.0	0.0
1508	rs109247834	7449420	0.6	0.2	0.0	0.0	0.0	0.0
1509	rs136921339	7454814	0.0	0.0	0.0	0.0	0.0	0.0
1510	rs41602123	7460395	0.5	0.3	0.0	0.0	0.0	0.0
1511	rs109095523	7487062	1.3	1.1	0.2	0.0	0.0	0.0
1512	rs110254848	7491272	0.8	0.0	0.0	0.0	0.0	0.0
1513	rs137080972	7505526	0.4	1.4	1.4	0.4	0.0	0.2
1514	rs134872461	7513832	0.3	0.0	0.0	0.0	0.0	0.0
1515	rs134497431	7526416	0.0	0.0	0.0	0.0	0.0	0.0
1516	rs137812514	7531967	0.0	0.0	0.0	0.0	0.0	0.0
1517	rs109771342	7546707	0.0	0.0	0.0	0.0	0.0	0.0
1518	rs110879421	7553621	0.0	0.0	0.0	0.1	0.2	0.2
1519	rs110313791	7554605	0.0	0.0	0.0	0.1	0.2	0.2
1520	rs109162176	7555518	0.0	0.0	0.0	0.1	0.2	0.2
1521	rs109909587	7556322	0.0	0.0	0.0	0.1	0.2	0.2
1522	rs109106146	7556943	0.0	0.0	0.0	0.1	0.2	0.2
1523	rs111013487	7557840	0.0	0.0	0.0	0.1	0.2	0.2
1524	rs110963221	7559818	0.0	0.0	0.0	0.0	0.0	0.0
1525	rs110670245	7560504	0.0	0.0	0.0	0.1	0.2	0.2
1526	rs109037775	7562412	0.0	0.0	0.0	0.1	0.2	0.2
1527	rs109995340	7563115	0.0	0.0	0.0	0.1	0.2	0.2
1528	rs110508720	7564399	0.0	0.0	0.0	0.1	0.2	0.2
1529	rs110277768	7565171	0.0	0.0	0.0	0.1	0.2	0.2
1530	rs109094834	7565830	0.0	0.0	0.0	0.1	0.2	0.2
1531	rs110365927	7567175	0.0	0.0	0.0	0.1	0.2	0.2
1532	rs109628547	7568082	0.0	0.0	0.0	0.1	0.2	0.2
1533	rs109238961	7569188	0.0	0.0	0.0	0.1	0.2	0.2
1534	rs110146013	7570209	0.0	0.0	0.0	0.1	0.2	0.2
1535	rs110733282	7570791	0.0	0.0	0.0	0.1	0.2	0.2
1536	rs110330422	7571735	0.0	0.0	0.0	0.1	0.2	0.2
1537	rs133846399	7573705	0.0	0.0	0.0	0.1	0.2	0.2
1538	rs137416884	7574935	0.0	0.0	0.0	0.0	0.1	0.1
1539	rs132830801	7576437	1.5	0.0	0.0	0.0	0.0	0.0
1540	rs110443099	7577423	0.0	0.0	0.0	0.0	0.0	0.0
1541	rs110594147	7578861	0.0	0.0	0.0	0.0	0.0	0.0
1542	rs132877898	7581727	0.0	0.0	0.0	0.0	0.0	0.0
1543	rs110204563	7594811	0.0	0.0	0.0	0.0	0.0	0.0
1544	rs109767509	7595653	0.0	0.0	0.0	0.0	0.0	0.0
1545	rs137627929	7596934	0.0	0.0	0.0	0.0	0.0	0.0
1546	rs133341834	7597863	0.0	0.0	0.0	0.0	0.0	0.0
1547	rs41629053	7605879	0.0	0.0	0.0	0.0	0.0	0.0
1548	rs109846280	7606733	0.0	0.0	0.0	0.0	0.0	0.0
1549	rs109841050	7607843	0.0	0.0	0.0	0.0	0.0	0.0
1550	rs109972388	7609268	0.0	0.0	0.0	0.0	0.0	0.0
1551	rs136398742	7610101	0.0	0.0	0.0	0.0	0.0	0.0
1552	rs136739357	7615440	0.0	0.0	0.0	0.0	0.0	0.0
1553	rs109904975	7617651	0.0	0.0	0.0	0.0	0.0	0.0
1554	rs41256170	7619814	0.0	0.0	0.0	0.0	0.0	0.0
1555	rs110107927	7620607	0.0	0.0	0.0	0.0	0.0	0.0
1556	rs134924796	7624126	0.0	0.0	0.0	0.0	0.0	0.0
1557	rs109522371	7628118	0.0	-0.2	0.0	0.0	0.0	0.0
1558	rs110510788	7631904	0.0	0.0	0.0	0.0	0.0	0.0
1559	rs109172344	7643576	0.0	0.0	0.0	0.0	0.0	0.0
1560	rs109735310	7673619	0.1	0.0	0.0	0.0	0.0	0.0
1561	rs136129663	7678715	0.0	0.0	0.0	0.0	0.0	0.0
1562	rs110271311	7681527	0.0	0.0	0.0	0.0	0.0	0.0
1563	rs134898365	7684854	0.0	0.0	0.0	0.0	0.0	0.0
1564	rs136326600	7687363	0.0	0.0	0.0	0.0	0.0	0.0
1565	rs133346873	7690099	0.2	0.0	0.0	0.0	0.0	0.0
1566	rs137270517	7695971	0.0	0.0	0.0	0.0	0.0	0.0
1567	rs110009417	7698194	0.0	0.0	0.0	0.0	0.0	0.0
1568	rs133588161	7713850	0.0	0.0	0.0	0.0	0.0	0.0
1569	rs135320570	7716793	0.0	0.0	0.0	0.0	0.0	0.0
1570	rs137367557	7729807	0.0	0.0	0.0	0.0	0.0	0.0
1571	rs133079022	7732218	0.0	0.0	0.0	0.0	0.0	0.0
1572	rs134699287	7736777	0.0	0.0	0.0	0.0	0.0	0.0
1573	rs110365471	7738040	0.0	0.0	0.0	0.0	0.0	0.0
1574	rs29012294	7748847	0.0	0.0	0.0	0.0	0.0	0.0
1575	rs136377929	7752661	0.0	0.0	0.0	0.0	0.0	0.0
1576	rs136630655	7760851	0.0	0.0	0.0	0.0	0.0	0.0
1577	rs134169814	7762714	0.0	0.0	0.0	0.0	0.0	0.0
1578	rs137537351	7764948	0.0	0.0	0.0	0.0	0.0	0.0
1579	rs134847284	7773567	0.0	0.0	0.0	0.0	0.0	0.0
1580	rs135582779	7792833	0.0	0.0	0.0	0.0	0.0	0.0
1581	rs110452362	7795640	0.0	0.0	0.0	0.0	0.0	0.0
1582	rs134445008	7800316	0.0	0.0	0.0	0.0	0.0	0.0
1583	rs136974709	7809886	0.0	0.0	0.0	0.0	0.0	0.0
1584	rs134610185	7811980	0.0	0.0	0.0	0.0	0.0	0.0
1585	rs133854231	7820879	0.0	0.0	0.0	0.0	0.0	0.0
1586	rs109935384	7826871	0.0	0.0	0.0	0.0	0.0	0.0
1587	rs133023068	7830987	0.0	0.0	0.0	0.0	0.0	0.0
1588	rs133926120	7834578	0.0	0.0	0.0	0.0	0.0	0.0
1589	rs109173854	7845572	0.0	0.0	0.0	0.0	0.1	0.0
1590	rs137185604	7852824	0.0	0.0	0.0	0.1	0.1	0.0
1591	rs108960555	7854864	0.0	0.0	0.0	0.1	0.1	0.0
1592	rs132853849	7857828	0.0	0.0	0.0	0.1	0.1	0.0
1593	rs134092476	7858820	0.0	0.0	0.0	0.1	0.1	0.0
1594	rs135611250	7865394	0.0	0.0	0.0	0.1	0.1	0.0
1595	rs134623168	7876962	0.0	0.0	0.0	0.0	0.0	0.0
1596	rs109413371	7888118	0.0	0.0	0.2	0.2	0.2	0.2
1597	rs109892841	7896153	0.0	0.0	0.2	0.2	0.2	0.2
1598	rs134041372	7899064	0.0	0.0	0.0	0.0	0.1	0.0
1599	rs110025396	7910310	0.0	0.0	0.0	0.0	0.0	0.2
1600	rs134110449	7912998	0.0	0.1	0.1	0.0	0.1	0.3
1601	rs135235834	7916991	0.0	0.0	0.0	0.0	0.0	0.0
1602	rs136610188	7920141	2.2	0.4	0.0	0.0	0.0	0.0
1603	rs133689579	7921352	0.0	0.0	0.0	0.0	0.0	0.1
1604	rs137516726	7922442	0.0	0.0	0.0	0.0	0.0	0.1
1605	rs132874670	7927034	0.0	0.0	0.0	0.0	0.0	0.1
1606	rs135842391	7929838	0.0	0.0	0.0	0.0	0.0	0.1
1607	rs134114520	7937497	0.0	0.0	0.0	0.0	0.0	0.0
1608	rs137188126	7953013	0.0	0.0	0.0	0.0	0.0	0.0
1609	rs109448080	7955934	0.0	0.0	0.0	0.0	0.0	0.0
1610	rs136790362	7958091	0.0	0.0	0.0	0.0	0.0	0.0
1611	rs136352475	7969486	5.8	1.1	0.0	0.0	0.0	0.0
1612	rs110261137	7970420	5.8	1.1	0.0	0.0	0.0	0.0
1613	rs41630015	7973506	3.7	0.4	0.0	0.0	0.0	0.0
1614	rs135092894	7974032	5.8	1.1	0.0	0.0	0.0	0.0
1615	rs41630019	7976775	6.2	1.3	0.0	0.0	0.0	0.0
1616	rs136452738	7977625	6.2	1.3	0.0	0.0	0.0	0.0
1617	rs133263791	7979780	1.3	0.0	0.0	0.0	0.0	0.0
1618	rs137358276	7982133	6.2	1.3	0.0	0.0	0.0	0.0
1619	rs134901994	7990005	6.2	1.3	0.0	0.0	0.0	0.0
1620	rs133796567	7995799	0.0	0.0	0.0	0.0	0.0	0.0
1621	rs135223183	7999006	6.2	1.3	0.0	0.0	0.0	0.0
1622	rs41630022	8001486	0.0	0.0	0.0	0.0	0.0	0.0
1623	rs132825171	8006644	6.2	1.3	0.0	0.0	0.0	0.0
1624	rs137518151	8013473	0.0	0.0	0.0	0.0	0.0	0.0
1625	rs109035028	8026662	1.6	0.0	0.0	0.0	0.0	0.0
1626	rs136341310	8033510	0.4	0.0	0.0	0.0	0.0	0.0
1627	rs136782063	8038231	1.6	0.0	0.0	0.0	0.0	0.0
1628	rs109829505	8041433	3.2	0.3	0.0	0.0	0.0	0.0
1629	rs109165926	8048279	2.9	0.3	0.0	0.0	0.0	0.0
1630	rs110619049	8062105	0.0	0.0	0.0	0.0	0.0	0.0
1631	rs109323295	8064117	0.2	0.0	0.0	0.0	0.0	0.0
1632	rs109407930	8137010	0.0	0.0	0.0	0.0	0.0	0.0
1633	rs41585381	8165260	0.0	0.0	0.0	0.0	0.0	0.0
1634	rs136109482	8179499	0.0	0.1	0.1	0.0	0.0	0.0
1635	rs110979149	8185102	0.0	0.0	0.0	0.0	0.0	0.0
1636	rs133919711	8205715	0.0	0.0	0.0	0.0	0.0	0.0
1637	rs135556188	8208585	0.0	0.0	0.0	0.0	0.0	0.0
1638	rs136680694	8221158	0.0	0.0	0.0	0.0	0.0	0.0
1639	rs134445420	8224145	0.0	0.0	0.0	0.0	0.0	0.0
1640	rs137631709	8227194	0.0	0.0	0.0	0.0	0.0	0.0
1641	rs132872092	8229936	0.0	0.0	0.0	0.0	0.0	0.0
1642	rs108970775	8232515	0.0	0.0	0.0	0.0	0.0	0.0
1643	rs133298886	8237543	0.0	0.0	0.0	0.0	0.0	0.0
1644	rs134619070	8240795	0.0	0.0	0.0	0.0	0.0	0.0
1645	rs135662106	8243649	0.0	0.0	0.0	0.0	0.0	0.0
1646	rs136732106	8248131	0.0	0.0	0.0	0.0	0.0	0.0
1647	rs109212448	8254898	0.0	0.0	0.0	0.0	0.0	0.0
1648	rs110262643	8270444	0.0	0.0	0.0	0.0	0.0	0.0
1649	rs110242957	8273986	0.0	0.0	0.0	0.0	0.0	0.0
1650	rs134118739	8297771	0.0	0.0	0.0	0.0	0.0	0.0
1651	rs134982481	8301169	0.0	0.0	0.0	0.0	0.0	0.0
1652	rs110005823	8314779	0.6	0.0	0.0	0.0	0.0	0.0
1653	rs133334052	8317442	0.6	0.0	0.0	0.0	0.0	0.0
1654	rs109313036	8323105	0.8	0.4	0.0	0.0	0.0	0.0
1655	rs133513768	8325735	0.0	0.0	0.0	0.0	0.1	0.0
1656	rs110743211	8330753	1.1	0.1	0.0	0.0	0.0	0.0
1657	rs136452286	8338629	0.1	0.0	0.0	0.0	0.0	0.0
1658	rs109350700	8345008	0.0	0.9	0.1	0.0	0.0	0.2
1659	rs109321530	8347568	0.0	0.0	0.0	0.0	0.0	0.0
1660	rs133724539	8352930	0.0	0.0	0.0	0.0	0.0	0.0
1661	rs137365933	8355946	0.0	0.0	0.0	0.0	0.0	0.0
1662	rs110529298	8358791	0.0	0.0	0.0	0.0	0.0	0.0
1663	rs133792683	8365810	0.0	0.0	0.0	0.0	0.0	0.0
1664	rs132855755	8375038	0.0	0.0	0.0	0.0	0.0	0.0
1665	rs134096684	8378070	0.0	0.0	0.0	0.0	0.0	0.0
1666	rs135317984	8382409	0.0	0.0	0.0	0.0	0.0	0.0
1667	rs110064055	8386291	0.0	0.0	0.0	0.0	0.0	0.0
1668	rs136628932	8389182	0.0	0.0	0.0	0.0	0.0	0.0
1669	rs134167078	8392628	0.0	0.0	0.0	0.0	0.0	0.0
1670	rs137536810	8395334	0.0	0.0	0.0	0.0	0.0	0.0
1671	rs133274064	8398162	0.0	0.0	0.0	0.0	0.0	0.0
1672	rs134882887	8406502	0.0	0.0	0.0	0.0	0.0	0.0
1673	rs109971755	8411554	0.0	0.0	0.0	0.0	0.0	0.0
1674	rs133444374	8417908	0.0	0.0	0.0	0.0	0.0	0.0
1675	rs137209337	8427802	0.0	0.0	0.0	0.0	0.0	0.0
1676	rs136810357	8436859	0.0	0.1	0.1	0.0	0.0	0.0
1677	rs136047703	8445275	0.8	0.0	0.0	0.0	0.0	0.0
1678	rs110520061	8447279	0.0	0.0	0.0	0.0	0.0	0.0
1679	rs109065754	8447836	0.8	0.0	0.0	0.0	0.0	0.0
1680	rs134887973	8448573	0.8	0.0	0.0	0.0	0.0	0.0
1681	rs135950812	8449701	0.8	0.0	0.0	0.0	0.0	0.0
1682	rs109437003	8452679	0.8	0.0	0.0	0.0	0.0	0.0
1683	rs137378187	8454000	0.8	0.0	0.0	0.0	0.0	0.0
1684	rs109604406	8455320	0.0	0.0	0.0	0.0	0.0	0.0
1685	rs137022030	8459306	1.2	0.0	0.0	0.0	0.0	0.0
1686	rs110433174	8460337	0.1	0.0	0.0	0.0	0.0	0.0
1687	rs41630698	8484008	1.6	0.2	0.0	0.0	0.0	0.0
1688	rs137359217	8492707	0.0	0.0	0.0	0.0	0.0	0.0
1689	rs109752419	8493362	1.0	0.0	0.0	0.0	0.0	0.0
1690	rs109349344	8497369	0.0	0.0	0.0	0.0	0.0	0.0
1691	rs41576537	8500423	1.8	0.1	0.0	0.0	0.0	0.0
1692	rs109134203	8509960	1.3	1.0	0.3	0.0	0.0	0.0
1693	rs110612421	8514408	0.2	0.0	0.0	0.0	0.0	0.0
1694	rs110810506	8523914	0.2	0.0	0.0	0.0	0.0	0.0
1695	rs109583044	8529144	0.2	0.0	0.0	0.0	0.0	0.0
1696	rs133058909	8554895	0.0	0.0	0.0	0.0	0.0	0.0
1697	rs110240864	8566945	0.0	0.0	0.0	0.0	0.0	0.0
1698	rs135602817	8573529	0.0	0.0	0.0	0.0	0.0	0.0
1699	rs41566216	8580383	0.0	0.0	0.0	0.0	0.0	0.0
1700	rs110799804	8582089	0.4	0.0	0.0	0.0	0.0	0.0
1701	rs133193921	8589005	0.0	0.0	0.0	0.0	0.0	0.0
1702	rs110515828	8590460	0.0	0.0	0.0	0.0	0.0	0.0
1703	rs109223658	8591714	0.0	0.0	0.0	0.0	0.0	0.0
1704	rs136760618	8592456	0.0	0.0	0.0	0.0	0.0	0.0
1705	rs134957514	8593830	0.0	0.0	0.0	0.0	0.0	0.0
1706	rs110601656	8594611	0.0	0.0	0.0	0.0	0.0	0.0
1707	rs134112342	8596491	0.0	0.0	0.0	0.0	0.0	0.0
1708	rs109330557	8603645	0.5	0.1	0.0	0.0	0.0	0.0
1709	rs133678689	8607747	0.5	0.1	0.0	0.0	0.0	0.0
1710	rs137491623	8616924	0.5	0.1	0.0	0.0	0.0	0.0
1711	rs111022969	8620171	0.5	0.1	0.0	0.0	0.0	0.0
1712	rs134149951	8624013	0.5	0.1	0.0	0.0	0.0	0.0
1713	rs110883567	8625700	0.5	0.1	0.0	0.0	0.0	0.0
1714	rs134373787	8638178	0.5	0.1	0.0	0.0	0.0	0.0
1715	rs109338887	8642122	0.5	0.1	0.0	0.0	0.0	0.0
1716	rs109827765	8686290	1.3	0.9	0.4	0.0	0.0	0.0
1717	rs110519806	8689378	0.9	0.4	0.1	0.0	0.0	0.0
1718	rs134939547	8698063	0.1	0.8	0.4	0.0	0.0	0.1
1719	rs109141452	8746362	0.0	0.0	0.0	0.0	0.0	0.0
1720	rs134478865	8752486	0.0	0.0	0.0	0.0	0.0	0.0
1721	rs137664041	8755236	0.0	0.0	0.0	0.0	0.0	0.0
1722	rs41677629	8766250	0.0	0.0	0.0	0.0	0.0	0.0
1723	rs137308964	8767371	0.0	0.0	0.0	0.0	0.0	0.0
1724	rs41678072	8770922	0.0	0.0	0.0	0.0	0.0	0.0
1725	rs41678067	8774399	0.0	0.0	0.0	0.0	0.0	0.0
1726	rs41678053	8777077	0.0	0.0	0.0	0.0	0.0	0.0
1727	rs133640366	8782835	0.0	0.0	0.0	0.0	0.0	0.0
1728	rs134940991	8785367	0.0	0.0	0.0	0.0	0.0	0.0
1729	rs41678091	8789273	0.0	0.0	0.0	0.0	0.0	0.0
1730	rs41678110	8793245	0.0	0.0	0.0	0.0	0.0	0.0
1731	rs41678116	8795372	0.0	0.0	0.0	0.0	0.0	0.0
1732	rs41678967	8798270	0.0	0.0	0.0	0.0	0.0	0.0
1733	rs41678950	8801128	0.0	0.0	0.0	0.0	0.0	0.0
1734	rs41678938	8802090	0.0	0.0	0.0	0.0	0.0	0.0
1735	rs29010167	8831875	0.0	0.0	0.0	0.0	0.0	0.0
1736	rs42837677	8835809	0.0	0.0	0.0	0.0	0.0	0.0
1737	rs133792507	8838396	0.0	0.0	0.1	0.1	0.0	0.0
1738	rs42837691	8843772	0.0	0.0	0.0	0.0	0.0	0.0
1739	rs136913960	8852056	0.0	0.0	0.0	0.0	0.0	0.0
1740	rs42836769	8854342	0.0	0.0	0.0	0.0	0.0	0.0
1741	rs42836770	8854990	0.0	0.0	0.0	0.0	0.0	0.0
1742	rs133974268	8860626	0.0	0.0	0.0	0.0	0.0	0.0
1743	rs135536667	8862928	0.0	0.0	0.1	0.1	0.0	0.0
1744	rs42836794	8866481	0.1	0.8	1.1	0.6	0.1	0.4
1745	rs110587706	8869742	0.1	0.8	1.1	0.6	0.1	0.4
1746	rs137481920	8873328	0.0	0.0	0.0	0.0	0.0	0.0
1747	rs41679453	8877260	0.0	0.0	0.0	0.0	0.0	0.0
1748	rs41679447	8877839	0.0	0.0	0.0	0.0	0.0	0.0
1749	rs41679442	8879074	0.0	0.0	0.0	0.0	0.0	0.0
1750	rs41679436	8880814	0.0	0.0	0.0	0.0	0.0	0.0
1751	rs41679025	8884367	0.0	0.0	0.0	0.0	0.0	0.0
1752	rs41679014	8887480	0.0	0.0	0.0	0.0	0.0	0.0
1753	rs109770623	8888932	0.0	0.0	0.0	0.0	0.0	0.0
1754	rs136735711	8889771	0.0	0.0	0.0	0.0	0.0	0.0
1755	rs134899303	8891972	0.0	0.0	0.0	0.0	0.0	0.0
1756	rs41679004	8896629	0.0	0.0	0.0	0.0	0.0	0.0
1757	rs41678995	8897823	0.0	0.0	0.0	0.0	0.0	0.0
1758	rs134987842	8902185	0.3	0.0	0.0	0.0	0.0	0.0
1759	rs136518243	8905007	0.0	0.0	0.0	0.0	0.0	0.0
1760	rs110062947	8919775	0.0	0.2	0.2	0.0	0.0	0.0
1761	rs41679483	8920866	0.0	0.1	0.2	0.0	0.0	0.0
1762	rs41679486	8921581	0.0	0.1	0.6	0.1	0.0	0.2
1763	rs136630202	8923524	0.0	0.2	0.2	0.0	0.0	0.0
1764	rs134964795	8929481	0.0	0.1	0.6	0.1	0.0	0.2
1765	rs41679503	8930797	0.0	0.1	0.6	0.1	0.0	0.2
1766	rs41679514	8935920	0.0	0.0	0.0	0.0	0.0	0.0
1767	rs135597864	8936754	0.0	0.0	0.0	0.0	0.0	0.0
1768	rs41680935	8942006	0.0	0.0	0.0	0.0	0.0	0.0
1769	rs137045988	8945660	0.0	0.0	0.0	0.0	0.0	0.0
1770	rs109674342	8946381	0.0	0.0	0.0	0.0	0.0	0.0
1771	rs41680449	8952420	0.0	0.9	1.0	0.0	0.0	0.1
1772	rs41680441	8954717	0.0	0.8	1.0	0.0	0.0	0.1
1773	rs41680437	8956466	0.0	0.8	1.0	0.0	0.0	0.1
1774	rs137777315	8968707	0.0	0.0	0.0	0.0	0.0	0.0
1775	rs133700150	8969541	0.0	0.0	0.0	0.0	0.0	0.0
1776	rs137381549	8977092	0.2	0.0	0.0	0.0	0.0	0.0
1777	rs41680982	8981419	0.0	0.0	0.0	0.0	0.0	0.0
1778	rs41681027	8989462	0.2	0.2	0.1	0.0	0.0	0.0
1779	rs41676132	8991952	0.0	0.0	0.1	0.0	0.0	0.0
1780	rs41676140	9001768	0.0	0.0	0.0	0.0	0.0	0.0
1781	rs41676143	9002355	0.0	0.0	0.0	0.0	0.0	0.0
1782	rs41676178	9010203	0.0	0.0	0.0	0.0	0.0	0.0
1783	rs110562999	9021753	0.0	0.0	0.0	0.0	0.0	0.0
1784	rs41676207	9025454	0.0	0.0	0.0	0.0	0.0	0.0
1785	rs136805902	9040737	0.0	0.0	0.0	0.0	0.0	0.0
1786	rs134765660	9044138	0.0	0.0	0.0	0.0	0.0	0.0
1787	rs134897473	9052327	0.0	0.0	0.0	0.0	0.0	0.0
1788	rs135958593	9053405	0.0	0.0	0.0	0.0	0.0	0.0
1789	rs133641355	9057613	0.0	0.0	0.0	0.0	0.0	0.0
1790	rs137017294	9070633	0.0	0.0	0.0	0.0	0.0	0.0
1791	rs135269573	9071919	0.0	0.0	0.0	0.0	0.0	0.0
1792	rs134555340	9093356	0.0	0.0	0.0	0.0	0.0	0.0
1793	rs137595912	9096107	0.3	0.0	0.0	0.0	0.0	0.0
1794	rs133197916	9098421	0.0	0.0	0.0	0.0	0.0	0.0
1795	rs137360890	9105650	0.0	0.0	0.0	0.0	0.0	0.0
1796	rs135832468	9108900	0.0	0.0	0.0	0.0	0.0	0.0
1797	rs29018342	8960131	0.0	0.0	0.0	0.0	0.0	0.0
1798	rs41677339	9122449	0.0	0.0	0.0	0.0	0.0	0.0
1799	rs41677332	9123816	0.0	0.0	0.0	0.0	0.0	0.0
1800	rs41677375	9132923	0.0	0.5	0.7	0.7	0.2	0.7
1801	rs29019209	9135542	0.0	0.5	0.7	0.7	0.2	0.7
1802	rs109210131	9136579	0.0	0.0	0.0	0.0	0.0	0.0
1803	rs41677385	9137758	0.0	0.5	0.7	0.7	0.2	0.7
1804	rs135278224	9138752	0.0	0.0	0.0	0.0	0.0	0.0
1805	rs109032214	9139641	0.0	0.0	0.0	0.0	0.0	0.0
1806	rs136621429	9140893	0.0	0.0	0.0	0.0	0.0	0.0
1807	rs41677388	9142080	0.0	0.5	0.7	0.7	0.2	0.7
1808	rs41677389	9142848	0.0	0.5	0.7	0.7	0.2	0.7
1809	rs133352899	9144421	0.0	0.0	0.0	0.0	0.0	0.0
1810	rs41677393	9147964	0.1	1.6	1.2	0.0	0.0	0.2
1811	rs41677394	9148697	0.0	1.7	0.8	0.9	0.2	0.8
1812	rs41678742	9182722	0.1	1.8	1.9	0.6	0.2	0.7
1813	rs110138536	9188905	1.1	4.7	3.5	1.7	0.4	1.3
1814	rs110911279	9192384	0.0	1.7	0.8	0.9	0.2	0.8
1815	rs110695428	9199540	0.0	1.7	0.8	0.9	0.2	0.8
1816	rs110405326	9204187	0.0	1.4	1.6	0.5	0.1	0.6
1817	rs109028713	9224009	0.0	1.4	1.6	0.5	0.2	0.5
1818	rs109661878	9225201	0.0	1.4	1.6	0.5	0.2	0.5
1819	rs109087700	9229380	0.0	1.4	1.6	0.5	0.2	0.5
1820	rs134966589	9230191	0.0	1.4	1.6	0.5	0.2	0.5
1821	rs132695344	9230744	0.0	1.4	1.6	0.5	0.2	0.5
1822	rs109463637	9236479	0.0	1.4	1.6	0.5	0.2	0.5
1823	rs110884060	9237684	0.0	1.4	1.6	0.5	0.2	0.5
1824	rs109218627	9242873	0.0	1.4	1.6	0.5	0.2	0.5
1825	rs110248211	9248807	0.0	1.4	1.6	0.5	0.1	0.6
1826	rs109672061	9250180	0.0	1.4	1.6	0.5	0.1	0.6
1827	rs110513211	9253863	0.0	1.4	1.6	0.5	0.1	0.6
1828	rs109263707	9255666	0.0	1.7	0.8	0.9	0.2	0.8
1829	rs136474997	9269676	0.2	0.8	0.4	0.0	0.0	0.0
1830	rs136919281	9272107	0.0	1.7	1.2	1.6	0.9	1.3
1831	rs134525775	9274150	0.0	1.7	1.0	1.1	0.3	1.0
1832	rs41612695	9276071	0.0	0.0	0.0	0.0	0.0	-0.2
1833	rs137825468	9277587	0.0	0.0	0.0	0.0	0.0	0.0
1834	rs110173330	9279341	0.0	0.0	0.0	0.0	0.0	0.0
1835	rs133968047	9280256	0.0	0.0	0.0	0.0	0.0	0.0
1836	rs135236957	9286044	0.0	0.0	0.0	0.0	0.0	0.0
1837	rs132839107	9289643	0.0	1.8	0.9	0.8	0.1	0.7
1838	rs109656119	9291539	0.1	0.7	0.3	0.0	0.0	0.0
1839	rs135247437	9295697	0.1	0.7	0.3	0.0	0.0	0.0
1840	rs132937676	9297527	0.1	0.7	0.4	0.0	0.0	0.0
1841	rs42645724	9298699	0.0	0.0	0.0	0.0	0.0	0.0
1842	rs42645727	9301346	0.1	0.0	0.0	0.0	0.0	0.0
1843	rs41612700	9305263	0.0	0.0	0.0	0.0	0.0	0.0
1844	rs42645718	9311904	0.0	0.0	0.0	0.0	0.0	0.0
1845	rs109645437	9319137	0.0	0.0	0.0	0.0	0.0	0.0
1846	rs42645703	9321076	0.0	0.0	0.0	0.0	0.0	0.0
1847	rs41612698	9328680	0.0	0.0	0.0	0.0	0.0	0.0
1848	rs42645695	9330508	0.0	0.0	0.0	0.0	0.0	0.0
1849	rs42645680	9352790	0.0	0.0	0.0	0.0	0.0	0.0
1850	rs42645677	9353816	0.0	0.0	0.0	0.0	0.0	0.0
1851	rs42645673	9354914	0.0	0.0	0.0	0.0	0.0	0.0
1852	rs42645666	9355587	0.0	0.0	0.0	0.0	0.0	0.0
1853	rs134805796	9356677	0.0	0.0	0.0	0.0	0.0	0.0
1854	rs42645651	9359801	0.0	0.0	0.0	0.0	0.0	0.0
1855	rs42645635	9361421	0.0	0.0	0.0	0.0	0.0	0.0
1856	rs42645631	9362155	0.0	0.0	0.0	0.0	0.0	0.0
1857	rs42645123	9363234	0.0	0.0	0.0	0.1	0.5	0.2
1858	rs41612697	9364944	0.0	0.0	0.0	0.0	0.0	0.0
1859	rs41612696	9367464	0.0	0.0	0.0	0.1	0.5	0.2
1860	rs42645115	9368607	0.0	0.0	0.0	0.1	0.5	0.2
1861	rs42645109	9374224	0.0	0.0	0.0	0.1	0.5	0.2
1862	rs42645107	9374861	0.0	0.0	0.0	0.1	0.5	0.2
1863	rs42645101	9376488	0.0	0.0	0.0	0.0	0.0	0.0
1864	rs109635689	9379516	0.0	0.0	0.0	0.0	0.0	0.0
1865	rs42291897	9381924	0.0	0.0	0.0	0.0	0.0	0.0
1866	rs108943980	9382823	0.0	0.0	0.0	0.0	0.1	0.0
1867	rs109641955	9384944	0.0	0.0	0.0	0.0	0.0	0.0
1868	rs42291879	9386026	0.0	0.0	0.0	0.0	0.0	0.0
1869	rs42291858	9392383	0.0	0.0	0.0	0.1	0.1	0.0
1870	rs109667893	9393515	0.0	0.0	0.0	0.0	0.0	0.0
1871	rs42291861	9397444	0.0	0.0	0.0	0.0	0.0	0.0
1872	rs42291846	9408879	0.0	0.0	0.0	0.0	0.0	0.0
1873	rs42291847	9412267	0.0	0.0	0.0	0.0	0.0	0.0
1874	rs42291849	9413764	0.0	0.0	0.0	0.0	0.0	0.0
1875	rs42291850	9415386	0.0	0.0	0.0	0.0	0.0	0.0
1876	rs42291853	9415975	0.0	0.0	0.0	0.0	0.0	0.0
1877	rs42291844	9424085	0.0	0.0	0.0	0.0	0.0	0.0
1878	rs109406318	9450974	0.0	0.0	0.0	0.0	0.0	0.0
1879	rs110443873	9456305	0.0	0.0	0.0	0.0	0.0	0.0
1880	rs110191671	9458608	0.0	0.0	0.0	0.0	0.0	0.0
1881	rs41663194	9459895	0.0	0.0	0.0	0.0	0.0	0.0
1882	rs137037733	9460604	0.0	0.0	0.0	0.0	0.0	0.0
1883	rs135898213	9462261	0.0	0.0	0.0	0.0	0.0	0.0
1884	rs133326854	9465935	0.0	0.0	0.0	0.0	0.0	0.0
1885	rs109177927	9471374	0.0	0.0	0.0	0.0	0.0	0.0
1886	rs133150062	9473071	0.0	0.0	0.0	0.0	0.0	0.0
1887	rs110573227	9479368	0.0	0.0	0.0	0.0	0.0	0.0
1888	rs137778192	9480357	0.0	0.0	0.0	0.0	0.0	0.0
1889	rs110892455	9482005	0.0	0.0	0.0	0.0	0.0	0.0
1890	rs110187659	9482660	0.0	0.0	0.0	0.0	0.0	0.0
1891	rs136252480	9487556	0.0	0.0	0.0	0.0	0.0	0.0
1892	rs134320322	9488359	0.1	0.4	0.3	0.0	0.0	0.0
1893	rs135865874	9491547	0.0	0.0	0.0	0.0	0.0	0.0
1894	rs41607181	9492858	0.0	0.0	0.0	0.0	0.0	0.0
1895	rs133787730	9500448	0.0	0.0	0.6	0.7	0.2	0.2
1896	rs41663154	9504546	0.0	0.0	0.6	0.6	0.1	0.1
1897	rs41663153	9506004	0.0	0.0	0.2	0.0	0.0	0.0
1898	rs41663152	9508382	0.0	0.1	0.0	0.0	0.0	0.0
1899	rs29024048	9512443	0.0	0.0	0.0	0.0	0.0	0.0
1900	rs41597465	9514111	0.0	0.0	0.0	0.0	0.0	0.0
1901	rs42290919	9516254	0.0	0.0	0.0	0.0	0.0	0.0
1902	rs41663151	9521959	0.8	0.8	0.4	0.0	0.0	0.0
1903	rs110300210	9526323	0.5	0.4	0.1	0.0	0.0	0.0
1904	rs42290890	9537351	0.0	0.0	0.0	0.0	0.0	0.0
1905	rs133191160	9542237	0.0	0.0	0.0	0.0	0.0	0.0
1906	rs110571395	9543500	0.0	0.0	0.0	0.0	0.0	0.0
1907	rs42290874	9544566	0.1	0.0	0.0	0.0	0.0	0.0
1908	rs42290880	9545772	0.2	0.3	0.2	0.0	0.0	0.0
1909	rs42290883	9547847	0.4	0.2	0.0	0.0	0.0	0.0
1910	rs109017690	9549404	0.3	0.2	0.0	0.0	0.0	0.0
1911	rs109222442	9550313	0.3	0.2	0.0	0.0	0.0	0.0
1912	rs135365250	9552813	0.4	0.2	0.0	0.0	0.0	0.0
1913	rs29025797	9556357	0.8	0.8	0.3	0.0	0.0	0.0
1914	rs42290843	9558807	0.3	0.1	0.0	0.0	0.0	0.0
1915	rs110989530	9563018	0.0	0.0	0.0	0.0	0.0	0.0
1916	rs42290419	9563979	0.0	0.0	0.0	0.0	0.0	0.0
1917	rs136022451	9566729	0.9	0.5	0.0	0.0	0.0	0.0
1918	rs29024856	9571366	0.0	0.0	0.0	0.0	0.0	0.0
1919	rs42290839	9575166	0.0	0.0	0.0	0.0	0.0	0.0
1920	rs42290840	9575903	0.0	0.0	0.0	0.0	0.0	0.0
1921	rs42290414	9578726	0.0	0.0	0.0	0.0	0.0	0.0
1922	rs42290411	9580595	0.0	0.0	0.0	0.0	0.0	0.0
1923	rs42290400	9582788	0.0	0.2	0.2	0.0	0.0	0.0
1924	rs42290394	9583871	0.1	0.7	1.0	0.1	0.0	0.1
1925	rs42290388	9585434	0.1	0.7	1.0	0.1	0.0	0.1
1926	rs109690792	9586153	0.5	1.0	0.9	0.0	0.0	0.0
1927	rs42290386	9586957	0.0	0.0	0.0	0.0	0.0	0.0
1928	rs42290376	9588610	0.1	0.1	0.0	0.0	0.0	0.0
1929	rs137199218	9591190	0.2	0.0	0.0	0.0	0.0	0.0
1930	rs42290374	9596474	0.0	0.0	0.0	0.0	0.0	0.0
1931	rs42290357	9602893	0.1	0.5	0.2	0.0	0.0	0.0
1932	rs42290354	9607288	0.0	0.0	0.0	0.0	0.0	0.0
1933	rs136858973	9611794	0.0	0.0	0.0	0.0	0.0	0.0
1934	rs134750804	9615179	0.0	0.0	0.0	0.0	0.0	0.0
1935	rs42290350	9623038	0.0	0.0	0.0	0.0	0.0	0.0
1936	rs110310239	9627512	0.0	0.0	0.0	0.0	0.0	0.0
1937	rs109633231	9633283	0.1	0.0	0.0	0.0	0.0	0.0
1938	rs109720952	9637149	0.0	0.0	0.0	0.0	0.0	0.0
1939	rs133674251	9638984	0.1	0.0	0.0	0.0	0.0	0.0
1940	rs134964598	9639687	0.1	0.0	0.0	0.0	0.0	0.0
1941	rs132725910	9644188	0.1	0.0	0.0	0.0	0.0	0.0
1942	rs137020148	9644811	0.1	0.0	0.0	0.0	0.0	0.0
1943	rs110342374	9645968	0.0	0.0	0.0	0.0	0.0	0.0
1944	rs136623040	9647465	0.1	0.0	0.0	0.0	0.0	0.0
1945	rs109064473	9650452	0.0	0.1	0.1	0.0	0.0	0.0
1946	rs136359903	9652280	0.1	0.0	0.0	0.0	0.0	0.0
1947	rs132942995	9656579	0.1	0.0	0.0	0.0	0.0	0.0
1948	rs109365644	9659479	0.0	0.0	0.0	0.0	0.0	0.0
1949	rs110236499	9660889	0.1	0.2	0.0	0.0	0.0	0.0
1950	rs133230295	9667120	0.0	0.0	0.0	0.0	0.0	0.0
1951	rs137191357	9674535	0.0	0.0	0.0	0.0	0.0	0.0
1952	rs135723233	9675509	0.0	0.0	0.0	0.0	0.0	0.0
1953	rs136754219	9676088	0.0	0.0	0.0	0.0	0.0	0.0
1954	rs134477932	9677048	0.0	0.0	0.0	0.0	0.0	0.0
1955	rs136109033	9694262	0.0	0.0	0.0	0.0	0.0	0.0
1956	rs133499546	9700248	0.0	0.0	0.0	0.0	0.0	0.0
1957	rs134737625	9700922	0.0	0.0	0.0	0.0	0.0	0.0
1958	rs137769667	9702238	0.0	0.0	0.0	0.0	0.0	0.0
1959	rs133685026	9703319	0.0	0.0	0.0	0.0	0.0	0.0
1960	rs137494781	9704612	0.0	0.0	0.0	0.0	0.0	0.0
1961	rs29024864	9570973	0.0	0.0	0.0	0.0	0.1	0.0
1962	rs29024863	9571055	0.0	0.2	0.4	0.1	0.0	0.1
1963	rs29024862	9571202	0.0	0.1	0.3	0.1	0.0	0.1
1964	rs136201958	9707817	0.1	0.0	0.0	0.0	0.0	0.0
1965	rs133952074	9711965	0.3	0.0	0.0	0.0	0.0	0.0
1966	rs135742105	9713343	0.0	0.0	0.0	0.0	0.0	0.0
1967	rs109464428	9713948	0.0	0.0	0.0	0.0	0.0	0.0
1968	rs109452790	9716028	0.0	0.0	0.0	0.0	0.0	0.0
1969	rs135885657	9717523	0.0	0.0	0.0	0.0	0.0	0.0
1970	rs110864399	9718475	0.0	0.0	0.0	0.0	0.0	0.0
1971	rs109542853	9721449	0.0	0.0	0.0	0.0	0.0	0.0
1972	rs110986643	9723285	0.0	0.0	0.0	0.0	0.0	0.0
1973	rs111003084	9724562	0.0	0.0	0.0	0.0	0.0	0.0
1974	rs134301149	9731644	0.0	0.0	0.0	0.0	0.0	0.0
1975	rs109973091	9732831	0.0	0.0	0.0	0.0	0.0	0.0
1976	rs133160158	9738111	0.0	0.0	0.0	0.0	0.0	0.0
1977	rs134897205	9743754	0.0	0.0	0.0	0.0	0.0	0.0
1978	rs136195698	9745409	0.0	0.0	0.0	0.0	0.0	0.0
1979	rs109917690	9755065	1.0	1.9	0.9	0.4	0.0	0.1
1980	rs110114435	9762355	0.0	0.0	0.0	0.0	0.0	0.0
1981	rs134291637	9762963	0.1	0.0	0.0	0.0	0.0	0.0
1982	rs135906542	9764254	0.1	0.0	0.0	0.0	0.0	0.0
1983	rs136458366	9764993	0.1	0.0	0.0	0.0	0.0	0.0
1984	rs109860083	9766573	0.0	0.0	0.0	0.0	0.0	0.0
1985	rs109458972	9767539	0.0	0.1	0.0	0.0	0.0	0.0
1986	rs132939887	9771325	0.0	0.0	0.0	0.0	0.0	0.0
1987	rs110364659	9772916	0.0	0.0	0.0	0.0	0.0	0.0
1988	rs109605517	9793261	0.0	0.0	0.0	0.0	0.0	0.0
1989	rs135577146	9794963	0.0	0.7	0.3	0.0	0.0	0.0
1990	rs109690084	9802061	0.0	0.0	0.0	0.0	0.0	0.0
1991	rs133535765	9808637	0.0	0.0	0.0	0.0	0.0	0.0
1992	rs109841462	9813082	0.0	0.0	0.0	0.0	0.0	0.0
1993	rs135681956	9815925	0.0	0.0	0.0	0.1	0.0	0.0
1994	rs135369159	9821704	0.0	0.0	0.0	0.1	0.0	0.0
1995	rs136468754	9824937	0.0	0.0	0.0	0.0	0.0	0.0
1996	rs133979136	9827610	0.0	0.0	0.0	0.1	0.0	0.0
1997	rs134510797	9832179	0.1	0.0	0.0	0.0	0.0	0.0
[truncated: 14,570 more rows]
