# Supplementary material for: Genome-wide association mapping for milk fat composition and fine mapping of a QTL for de novo synthesis of milk fatty acids on bovine chromosome 13
Source: Genet Sel Evol. 2017 Feb 13;49:20. doi: 10.1186/s12711-017-0294-5 (PMC5307787; doi:10.1186/s12711-017-0294-5)
Supplement: Supplementary file 5 — Additional file 5: Table S5. Results from single-marker association analyses on SNPs in the candidate gene region. [file 12711_2017_294_MOESM5_ESM.xlsx]

## Sheet: Additional File 5 Results for
Additional File 5.
Results for SNP in candidate gene region of BTA13
SNP no	rs no	bp	LRT C6:0	LRT C8:0	LRT C10:0	LRT C12:0	LRT C14:0	LRT DNS
1	rs110729317	63488876	2.38	4.58	4.16	3.86	2.70	5.09
2	rs110002750	63500701	0.04	0.00	0.00	0.00	0.00	0.00
3	rs110534407	63532318	2.92	5.20	4.50	4.16	3.26	5.59
4	rs135099629	63590016	1.64	3.58	2.98	3.88	3.50	4.23
5	rs41576612	63622437	0.00	0.00	0.00	0.00	0.00	0.00
6	rs135660024	63625181	0.00	0.00	0.00	0.00	0.00	-0.01
7	rs108953372	63629745	3.32	5.80	5.12	4.44	3.22	6.49
8	rs134145618	63635192	0.00	0.00	0.00	0.00	0.00	-0.01
9	rs108986749	63639545	3.34	5.86	5.12	4.42	3.18	6.47
10	rs109211507	63668585	3.32	5.80	5.12	4.44	3.22	6.49
11	rs41566227	63676024	0.08	1.30	2.36	2.26	3.04	2.47
12	rs110909859	63688976	0.08	1.44	2.62	2.54	3.34	2.72
13	rs109167380	63692979	1.12	3.64	4.34	4.04	4.38	4.73
14	rs111032433	63699705	0.30	0.00	0.00	0.00	0.00	0.00
15	rs41616451	63715266	0.28	4.92	8.18	9.84	8.38	7.61
16	rs42791681	63724031	0.18	0.96	1.16	1.38	1.00	1.88
17	rs109965834	63766986	4.18	1.70	0.00	0.00	0.00	0.00
18	rs109654324	63769995	1.76	0.64	0.00	0.00	-0.30	0.00
19	rs110136678	63772740	0.00	1.32	3.22	3.02	2.72	2.92
20	rs135178232	63778954	0.42	0.04	0.00	0.00	0.00	0.01
21	rs134426465	63813844	0.00	0.00	0.00	0.00	0.66	0.00
22	rs136356708	63816773	0.00	0.00	0.00	0.00	0.66	0.00
23	rs41707960	63824858	4.04	4.16	3.64	3.18	3.66	4.70
24	rs41707945	63836808	1.28	1.84	1.36	1.26	0.00	1.48
25	rs41707948	63843713	25.02	32.08	25.12	20.66	17.96	26.49
26	rs41707954	63848241	25.02	32.08	25.12	20.66	17.96	26.49
27	rs41707940	63859328	4.68	4.98	2.44	0.64	0.34	2.20
28	rs41707127	63867579	6.10	2.60	0.12	0.00	0.12	0.35
29	rs41631609	63869357	6.10	2.60	0.12	0.00	0.12	0.35
30	rs41707094	63870915	0.00	0.00	0.10	0.02	0.14	0.00
31	rs109205424	63872681	6.10	2.60	0.12	0.00	0.12	0.35
32	rs41707066	63874332	0.00	0.00	0.10	0.02	0.14	0.00
33	rs41707057	63875561	0.00	0.00	0.10	0.02	0.14	0.00
34	rs109450122	63882951	0.00	0.90	2.56	2.34	2.06	2.17
35	rs110841957	63886283	4.00	3.92	1.74	0.50	0.60	1.52
36	rs134530587	63924931	0.00	0.00	0.00	0.00	0.00	0.00
37	rs41602443	63939752	0.76	0.40	0.08	0.02	0.00	0.05
38	rs41566226	63947209	1.00	0.70	0.26	0.12	0.00	0.21
39	rs41566225	63951361	1.10	0.78	0.30	0.14	0.00	0.23
40	rs29020668	63959888	1.06	0.68	0.18	0.04	0.00	0.12
41	rs134472334	63963608	1.06	0.68	0.18	0.04	0.00	0.12
42	rs41566224	63978193	0.00	0.00	0.10	0.78	2.02	0.46
43	rs41631607	64026359	0.42	0.28	0.02	0.00	0.00	0.03
44	rs136064116	64028977	1.52	5.12	5.50	7.10	4.44	6.87
45	rs110031495	64043164	1.72	2.80	3.34	3.80	3.54	3.18
46	rs41705762	64043996	0.26	1.16	1.36	1.54	0.88	2.05
47	rs110299115	64045772	0.10	0.02	0.00	0.00	0.00	0.00
48	rs41634020	64147929	1.14	3.92	5.20	4.50	4.54	4.70
49	rs134716771	64150567	17.12	17.54	10.04	4.22	3.60	9.33
50	rs109286184	64153417	1.14	3.92	5.20	4.50	4.54	4.70
51	rs110383888	64175970	0.00	0.00	0.00	0.00	0.00	0.00
52	rs41627309	64183822	0.00	0.00	0.00	0.00	0.00	0.00
53	rs110324189	64188592	0.00	0.00	0.00	0.00	0.00	0.00
54	rs110464280	64196404	0.00	0.00	0.00	0.00	0.00	0.00
55	rs109334889	64202735	1.14	3.92	5.20	4.50	4.54	4.70
56	rs42992730	64206165	0.32	1.04	1.08	1.08	0.60	1.65
57	rs109995343	64212843	0.60	0.18	0.00	0.00	0.00	0.00
58	rs134107495	64220819	11.60	11.82	5.60	2.36	3.72	6.26
59	rs137438204	64226872	11.60	11.82	5.60	2.36	3.72	6.26
60	rs132924857	64228423	11.60	11.82	5.60	2.36	3.72	6.26
61	rs41704812	64239224	0.96	1.92	1.48	1.66	1.00	2.47
62	rs110954065	64244925	3.44	1.46	0.00	0.00	0.00	0.00
63	rs29010938	64246486	2.94	1.20	0.00	0.00	0.00	0.00
64	rs110997457	64253779	0.36	0.00	0.00	0.00	0.00	0.00
65	rs110955287	64261331	6.82	8.20	6.32	6.14	5.98	8.57
66	rs110827605	64263820	6.82	8.20	6.32	6.14	5.98	8.57
67	rs110640984	64280381	6.82	8.20	6.32	6.14	5.98	8.57
68	rs136517157	64301590	0.02	0.20	0.00	0.00	0.00	0.00
69	rs109005779	64319040	6.82	8.20	6.32	6.14	5.98	8.57
70	rs109092011	64331711	6.34	7.88	6.10	5.58	5.06	7.97
71	rs136226706	64340236	0.00	0.00	0.00	0.00	0.00	0.00
72	rs137024923	64348343	0.04	0.00	0.00	0.00	0.10	0.00
73	rs134956071	64349171	18.04	24.70	16.28	12.70	16.52	18.52
74	rs132687845	64354283	19.22	22.36	13.12	10.28	12.12	16.17
75	rs135163820	64366788	14.24	14.52	6.52	4.40	6.88	8.65
76	rs134080061	64398138	14.24	14.52	6.52	4.40	6.88	8.65
77	rs29014977	64399733	14.24	14.52	6.52	4.40	6.88	8.65
78	rs137134199	64411593	30.28	39.14	24.76	18.44	20.18	26.83
79	rs110038367	64414491	0.00	0.00	0.00	0.00	0.00	0.00
80	rs109718644	64429162	30.00	34.10	19.72	14.20	20.04	22.74
81	rs109390067	64432139	14.24	14.52	6.52	4.40	6.88	8.65
82	rs135062423	64450162	0.00	0.00	0.00	0.00	0.00	0.00
83	rs136344221	64453214	14.24	14.52	6.52	4.40	6.88	8.65
84	rs110904633	64478327	10.34	17.08	11.68	8.44	7.54	11.76
85	rs109739218	64480379	10.34	17.08	11.68	8.44	7.54	11.76
86	rs109852041	64499053	4.34	6.60	4.50	3.76	2.40	5.82
87	rs41631605	64500844	14.28	23.64	16.94	12.44	9.78	17.03
88	rs110753383	64505035	0.00	0.00	0.00	0.00	0.00	0.00
89	rs41703117	64509919	0.00	0.20	1.38	2.30	1.50	1.29
90	rs109859513	64520032	0.00	0.00	0.00	0.00	0.00	0.00
91	rs136557428	64529219	7.42	8.76	4.46	3.12	1.08	6.35
92	rs134132765	64540028	4.78	8.80	7.34	6.66	4.70	7.14
93	rs110709936	64544354	2.82	4.18	2.02	1.56	0.30	2.95
94	rs43771381	64589486	14.46	26.98	23.80	23.90	13.60	27.01
95	rs135890189	64620664	1.52	1.18	0.00	0.00	0.00	0.19
96	rs41700748	64621429	26.70	31.84	16.04	11.22	7.52	20.20
97	rs109604432	64631371	0.00	0.00	0.00	0.00	0.00	0.00
98	rs41700745	64639392	40.56	56.90	39.10	29.76	14.86	41.82
99	rs41700742	64648620	53.38	69.82	47.50	37.06	23.78	52.79
100	rs41700740	64650276	53.12	68.88	45.98	35.18	22.44	51.03
101	rs41700739	64651973	2.10	3.00	0.98	0.52	0.00	1.74
102	rs41700737	64655588	45.78	64.48	47.16	36.30	21.36	50.24
103	rs110744463	64656408	0.00	0.00	0.00	0.00	0.00	0.00
104	rs41700736	64665113	10.38	13.18	8.42	6.78	2.46	10.28
105	rs41700733	64667722	2.96	4.22	3.50	2.96	1.36	4.78
106	rs109284257	64675657	10.06	13.16	8.82	7.28	2.70	10.63
107	rs43717522	64677620	10.42	13.88	9.24	7.32	2.56	11.01
108	rs43717523	64679414	11.62	14.52	9.06	7.14	2.48	11.09
109	rs43717495	64698992	1.08	1.12	0.50	0.38	0.08	1.11
110	rs43717484	64717871	11.56	15.10	9.98	8.12	2.94	12.00
111	rs43717486	64720467	2.18	5.38	6.70	6.58	5.06	7.72
112	rs43717472	64779638	1.24	0.74	0.00	0.00	0.00	0.00
113	rs135777090	64781580	1.24	0.74	0.00	0.00	0.00	0.00
114	rs43717470	64795019	6.18	9.50	6.76	5.48	2.42	7.83
115	rs43717462	64803223	2.30	2.94	2.26	1.90	0.88	3.40
116	rs43717461	64804947	10.26	14.16	9.50	7.60	2.52	11.25
117	rs134139774	64821143	0.00	0.00	0.00	0.00	0.00	0.00
118	rs43717457	64831414	7.24	9.60	5.82	4.58	1.22	7.21
119	rs110972734	64835952	6.98	11.90	8.90	6.96	0.92	9.42
120	rs43717452	64837675	0.56	0.82	0.44	0.30	0.00	1.00
121	rs43708452	64839762	7.24	9.60	5.82	4.58	1.22	7.21
122	rs43717453	64840460	7.24	9.60	5.82	4.58	1.22	7.21
123	rs43717455	64842844	8.94	11.86	7.40	5.90	1.60	8.99
124	rs43717439	64865042	7.24	9.60	5.82	4.58	1.22	7.21
125	rs41631598	64875239	4.52	7.02	3.90	3.28	0.04	4.37
126	rs43708804	64914407	0.00	0.00	0.00	0.00	0.04	0.00
127	rs43716526	64920640	0.00	0.00	0.00	-0.04	0.00	0.00
128	rs43716522	64938020	0.00	0.14	0.00	0.00	0.00	0.00
129	rs135585798	64948394	0.00	0.00	0.00	0.00	0.00	0.00
130	rs136403903	64950803	0.00	0.00	0.00	0.00	0.00	0.00
131	rs110788625	64953618	0.00	0.98	3.20	5.62	4.96	3.39
132	rs41631597	64977414	0.00	0.00	0.00	0.00	0.12	0.00
133	rs43716499	64978666	0.00	0.00	0.00	0.00	0.12	0.00
134	rs41631596	64979295	0.00	0.00	0.00	0.00	0.00	0.00
135	rs43716514	64985170	0.00	0.00	0.00	0.00	0.14	0.00
136	rs136905988	65000927	0.00	0.00	0.00	0.00	0.00	0.00
137	rs43715091	65002717	0.40	0.32	0.00	0.00	0.00	0.00
138	rs43715095	65006713	0.00	0.00	0.00	0.00	-0.02	0.00
139	rs41624060	65014516	2.52	3.38	1.76	1.34	1.08	2.61
140	rs135629199	65022773	0.34	0.28	0.64	0.22	0.16	0.34
141	rs134116021	65036543	0.34	0.28	0.64	0.22	0.16	0.34
142	rs43715064	65047191	0.62	0.54	0.90	0.36	0.42	0.57
143	rs41576606	65108908	0.00	0.00	0.00	0.00	0.00	0.00
144	rs41704769	65120139	0.00	0.00	0.00	0.00	0.00	0.00
145	rs109972435	65132231	0.00	0.00	0.00	0.00	0.00	0.00
146	rs133651548	65140902	0.00	0.00	0.02	0.46	-0.02	0.00
147	rs134691374	65168441	0.16	1.06	0.34	0.26	0.00	0.36
148	rs137502374	65181056	0.16	1.06	0.34	0.26	0.00	0.36
149	rs132675208	65183038	0.16	1.06	0.34	0.26	0.00	0.36
150	rs133644546	65185088	0.16	1.06	0.34	0.26	0.00	0.36
151	rs135161818	65187247	0.16	1.06	0.34	0.26	0.00	0.36
152	rs133039824	65190611	0.16	1.06	0.34	0.26	0.00	0.36
153	rs135666471	65195853	0.16	1.06	0.34	0.26	0.00	0.36
154	rs136654085	65197137	0.16	1.06	0.34	0.26	0.00	0.36
155	rs109498906	65198236	0.00	0.00	0.00	0.00	0.00	0.00
156	rs110254892	65201054	0.00	0.18	0.50	1.52	1.22	0.67
157	rs109188893	65218524	5.12	6.74	4.74	3.16	3.64	4.59
158	rs137221219	65222790	2.32	4.06	2.66	1.98	0.54	2.55
159	rs109033541	65224698	1.18	2.10	2.70	2.48	2.64	3.08
160	rs43711979	65236809	1.18	2.10	2.70	2.48	2.64	3.08
161	rs43711970	65246092	25.26	35.36	30.78	25.94	24.20	33.09
162	rs110318473	65250364	5.80	12.72	15.20	15.44	15.08	15.74
163	rs109153523	65255565	6.08	13.28	15.96	16.28	16.06	16.62
164	rs29026486	65259649	0.66	1.40	1.28	1.04	1.18	1.78
165	rs109789052	65260354	0.62	1.16	0.94	0.72	0.90	1.41
166	rs133947598	65274414	10.26	15.04	14.54	12.34	13.20	14.97
167	rs41631583	65280649	6.44	10.90	11.46	10.48	11.98	12.41
168	rs43712870	65283149	10.08	13.82	13.16	10.76	11.72	13.37
169	rs43712867	65285989	21.36	31.62	24.96	20.44	21.38	27.20
170	rs43712917	65319385	3.68	3.38	1.02	0.10	0.20	1.35
171	rs110847526	65324047	3.62	2.90	0.68	0.00	0.08	0.95
172	rs43712896	65338506	1.30	0.80	0.12	0.00	0.00	0.27
173	rs43712921	65343304	1.18	0.90	0.28	0.02	0.14	0.48
174	rs43712929	65349648	1.30	0.82	0.14	0.00	0.00	0.28
175	rs43713734	65353072	4.60	5.90	3.74	2.88	1.54	5.13
176	rs109438887	65369103	0.04	0.26	0.36	0.90	0.14	0.82
177	rs29023589	65372981	4.54	5.52	3.12	2.30	1.36	4.55
178	rs41602438	65375078	4.22	3.14	0.80	0.10	0.28	1.38
179	rs133695330	65390684	0.00	0.00	0.00	0.00	0.00	0.00
180	rs43713759	65398301	1.74	1.32	0.12	0.00	0.00	0.40
181	rs43711168	65424218	2.44	3.16	1.84	1.46	0.80	3.01
182	rs43711164	65426168	3.64	3.64	1.42	0.48	0.14	2.01
183	rs43711144	65441221	4.80	7.02	5.02	3.68	3.18	6.54
184	rs43711177	65446005	4.80	7.02	5.02	3.68	3.18	6.54
185	rs43711189	65448028	2.42	2.60	1.10	0.36	0.00	1.31
186	rs41255146	65448896	4.80	7.02	5.02	3.68	3.18	6.54
187	rs110871440	65450755	3.26	4.78	2.32	1.14	0.12	3.06
188	rs109576317	65459663	0.48	0.34	0.00	0.00	0.00	0.00
189	rs43711225	65470288	0.62	0.74	0.30	0.24	0.08	0.89
190	rs43711221	65471768	0.82	1.36	0.74	0.30	0.04	1.09
191	rs133154840	65481259	0.00	0.00	0.00	0.00	0.00	0.00
192	rs41631573	65503800	5.68	5.92	3.56	2.02	1.66	4.40
193	rs29015950	65525756	2.32	0.80	0.10	0.00	0.22	0.03
194	rs136705880	65531178	0.00	0.00	0.00	0.00	-0.02	0.00
195	rs43711952	65551484	6.12	3.84	0.68	0.00	0.08	0.58
196	rs43715046	65575567	2.44	3.02	1.64	1.28	0.94	2.75
197	rs43713830	65661023	0.40	0.18	0.00	0.00	0.00	0.00
198	rs43713789	65693020	0.00	0.00	0.00	0.00	0.00	0.00
199	rs43714380	65761897	2.44	4.30	3.52	2.64	2.60	4.08
200	rs137129366	65764762	2.82	3.88	2.10	1.58	1.54	2.61
201	rs135875925	65771474	1.38	2.22	1.24	0.70	0.40	1.21
202	rs133190161	65778515	0.00	0.00	0.00	0.00	0.00	0.00
203	rs43714401	65781461	2.28	4.08	3.50	2.56	2.34	3.92
204	rs43714393	65786868	0.88	1.90	1.74	1.24	1.16	2.05
